# Supplementary material for: One-pot dearomatizative telescoped addition of C-nucleophiles to fluorinated 1,2,4-oxadiazoles followed by regioselective N-functionalization
Source: Org Chem Front. 2026 Jan 9;13(8):2401–9. doi: 10.1039/d5qo01707f (PMC12937061; doi:10.1039/d5qo01707f)
Supplement: QO-013-D5QO01707F-s002 [file QO-013-D5QO01707F-s002.cif]

# Supplementary Information (SI) for Organic Chemistry Frontiers.
# This journal is © the Partner Organisations 2026

####################################################################### 
# 
# This file contains crystal structure data downloaded from the 
# Cambridge Structural Database (CSD) hosted by the Cambridge 
# Crystallographic Data Centre (CCDC).
# 
# Full information about CCDC data access policies and citation 
# guidelines are available at http://www.ccdc.cam.ac.uk/access/V1 
# 
# Audit and citation data items may have been added by the CCDC. 
# Please retain this information to preserve the provenance of 
# this file and to allow appropriate attribution of the data. 
# 
#######################################################################

data_dc707
_database_code_depnum_ccdc_archive 'CCDC 2493076'
loop_
_audit_author_name
_audit_author_address
'Alexander Prado-Roler'
;University of Vienna
Austria
;
_audit_update_record             
;
2025-10-03 deposited with the CCDC.	2026-01-08 downloaded from the CCDC.
;
_audit_creation_date             2025-07-10
_audit_creation_method           
;
Olex2 1.5-alpha
(compiled 2025.07.01 svn.ra095ee60 for OlexSys, GUI svn.r7302)
;
_chemical_name_common            ?
_chemical_name_systematic        ?
_chemical_formula_moiety         'C9 H9 Br F3 N2 O S'
_chemical_formula_sum            'C9 H8 Br F3 N2 O S'
_chemical_formula_weight         329.14
_chemical_melting_point          ?
loop_
_atom_type_symbol
_atom_type_description
_atom_type_scat_dispersion_real
_atom_type_scat_dispersion_imag
_atom_type_scat_source
C C 0.0033 0.0016 'International Tables Vol C Tables 4.2.6.8 and 6.1.1.4'
H H 0.0000 0.0000 'International Tables Vol C Tables 4.2.6.8 and 6.1.1.4'
Br Br -0.2901 2.4595 'International Tables Vol C Tables 4.2.6.8 and 6.1.1.4'
F F 0.0171 0.0103 'International Tables Vol C Tables 4.2.6.8 and 6.1.1.4'
N N 0.0061 0.0033 'International Tables Vol C Tables 4.2.6.8 and 6.1.1.4'
O O 0.0106 0.0060 'International Tables Vol C Tables 4.2.6.8 and 6.1.1.4'
S S 0.1246 0.1234 'International Tables Vol C Tables 4.2.6.8 and 6.1.1.4'

_shelx_space_group_comment       
;
The symmetry employed for this shelxl refinement is uniquely defined
by the following loop, which should always be used as a source of
symmetry information in preference to the above space-group names.
They are only intended as comments.
;
_space_group_crystal_system      monoclinic
_space_group_IT_number           14
_space_group_name_H-M_alt        'P 1 21/c 1'
_space_group_name_Hall           '-P 2ybc'
loop_
_space_group_symop_operation_xyz
'x, y, z'
'-x, y+1/2, -z+1/2'
'-x, -y, -z'
'x, -y-1/2, z-1/2'

_cell_length_a                   8.7339(10)
_cell_length_b                   14.4009(8)
_cell_length_c                   19.2869(13)
_cell_angle_alpha                90
_cell_angle_beta                 102.089(7)
_cell_angle_gamma                90
_cell_volume                     2372.0(3)
_cell_formula_units_Z            8
_cell_measurement_reflns_used    14572
_cell_measurement_temperature    100
_cell_measurement_theta_max      31.22
_cell_measurement_theta_min      2.58
_shelx_estimated_absorpt_T_max   0.930
_shelx_estimated_absorpt_T_min   0.628
_exptl_absorpt_coefficient_mu    3.665
_exptl_absorpt_correction_T_max  0.9290
_exptl_absorpt_correction_T_min  0.5974
_exptl_absorpt_correction_type   multi-scan
_exptl_absorpt_process_details   
;
STOE LANA, absorption correction by scaling of reflection intensities.
J. Koziskova, F. Hahn, J. Richter, J. Kozisek, "Comparison of different
absorption corrections on the model structure of tetrakis(\m~2~-acetato)-
diaqua-di-copper(II)", Acta Chimica Slovaca, vol. 9, no. 2, 2016, pp. 136 - 140.
Afterwards a spherical absorption correction was performed within STOE LANA.
;
_exptl_crystal_colour            'clear colourless'
_exptl_crystal_density_diffrn    1.843
_exptl_crystal_density_meas      ?
_exptl_crystal_density_method    'not measured'
_exptl_crystal_description       block
_exptl_crystal_F_000             1296
_exptl_crystal_size_max          0.14
_exptl_crystal_size_mid          0.08
_exptl_crystal_size_min          0.02
_exptl_transmission_factor_max   ?
_exptl_transmission_factor_min   ?
_diffrn_reflns_av_R_equivalents  0.1399
_diffrn_reflns_av_unetI/netI     0.3041
_diffrn_reflns_Laue_measured_fraction_full 0.979
_diffrn_reflns_Laue_measured_fraction_max 0.979
_diffrn_reflns_limit_h_max       10
_diffrn_reflns_limit_h_min       -8
_diffrn_reflns_limit_k_max       17
_diffrn_reflns_limit_k_min       -16
_diffrn_reflns_limit_l_max       16
_diffrn_reflns_limit_l_min       -22
_diffrn_reflns_number            19213
_diffrn_reflns_point_group_measured_fraction_full 0.979
_diffrn_reflns_point_group_measured_fraction_max 0.979
_diffrn_reflns_theta_full        25.049
_diffrn_reflns_theta_max         25.049
_diffrn_reflns_theta_min         2.863
_diffrn_ambient_temperature      100
_diffrn_detector                 'EIGER2 500K'
_diffrn_detector_area_resol_mean 13.33
_diffrn_measured_fraction_theta_full 0.979
_diffrn_measured_fraction_theta_max 0.979
_diffrn_measurement_details      
;
 3381 frames, detector distance = 50 mm
;
_diffrn_measurement_device       'Eulerian 4-circle diffractometer'
_diffrn_measurement_device_type  'STOE STADIVARI'
_diffrn_measurement_method       'rotation method, \w scans'
_diffrn_radiation_collimation    '1.2 0.6 mm diameter'
_diffrn_radiation_monochromator  'Graded multilayer mirror'
_diffrn_radiation_probe          x-ray
_diffrn_radiation_type           'Mo K\a'
_diffrn_radiation_wavelength     0.71073
_diffrn_source                   'Axo Mo'
_diffrn_source_current           0.830
_diffrn_source_power             0.050
_diffrn_source_voltage           60
_reflns_Friedel_coverage         0.000
_reflns_Friedel_fraction_full    .
_reflns_Friedel_fraction_max     .
_reflns_number_gt                1887
_reflns_number_total             4114
_reflns_special_details          
;
 Reflections were merged by SHELXL according to the crystal
 class for the calculation of statistics and refinement.
 
 _reflns_Friedel_fraction is defined as the number of unique
 Friedel pairs measured divided by the number that would be
 possible theoretically, ignoring centric projections and
 systematic absences.
;
_reflns_threshold_expression     'I > 2\s(I)'
_computing_cell_refinement       
;
X-Area Recipe 2.0.1 (STOE, 2023)
;
_computing_data_collection       
;
X-Area Pilatus3_SV 1.31.192.0 (STOE, 2023)
;
_computing_data_reduction        
;
X-Area Integrate 2.5.15.0 (STOE, 2023)
X-Area X-Red 2.3.1.0 (STOE, 2023)
;
_computing_molecular_graphics    'Olex2 1.5-alpha (Dolomanov et al., 2009)'
_computing_publication_material  'Olex2 1.5-alpha (Dolomanov et al., 2009)'
_computing_structure_refinement  'SHELXL 2018/3 (Sheldrick, 2015)'
_computing_structure_solution    'SHELXT  (Sheldrick, 2015)'
_refine_diff_density_max         1.213
_refine_diff_density_min         -1.120
_refine_diff_density_rms         0.164
_refine_ls_extinction_coef       .
_refine_ls_extinction_method     none
_refine_ls_goodness_of_fit_ref   0.963
_refine_ls_hydrogen_treatment    constr
_refine_ls_matrix_type           full
_refine_ls_number_parameters     310
_refine_ls_number_reflns         4114
_refine_ls_number_restraints     156
_refine_ls_R_factor_all          0.1709
_refine_ls_R_factor_gt           0.0600
_refine_ls_restrained_S_all      0.953
_refine_ls_shift/su_max          0.000
_refine_ls_shift/su_mean         0.000
_refine_ls_structure_factor_coef Fsqd
_refine_ls_weighting_details     
'w=1/[\s^2^(Fo^2^)+(0.0872P)^2^] where P=(Fo^2^+2Fc^2^)/3'
_refine_ls_weighting_scheme      calc
_refine_ls_wR_factor_gt          0.1563
_refine_ls_wR_factor_ref         0.1730
_refine_special_details          
;
1. Fixed Uiso
 At 1.2 times of:
  All C(H) groups, All C(H,H) groups
 At 1.5 times of:
  All C(H,H,H) groups
2. Restrained distances
 C8A-C7A
 1.35 with sigma of 0.02
 S1Z-C7Z = S1Z-C6B
 1.71 with sigma of 0.02
 C7Z-C8Z = C9Z-C6B
 1.36 with sigma of 0.02
 S1Y-C7Y = S1Y-C6A
 1.71 with sigma of 0.02
 C8Z-C9Z
 1.42 with sigma of 0.02
 C7Y-C8Y = C9Y-C6A
 1.36 with sigma of 0.02
 C8Y-C9Y
 1.42 with sigma of 0.02
 S1Z-C8Z = S1Z-C9Z
 2.54 with sigma of 0.04
 S1Y-C8Y = S1Y-C9Y
 2.54 with sigma of 0.04
 C7Z-C9Z = C8Z-C6B
 2.31 with sigma of 0.04
 C7Y-C9Y = C8Y-C6A
 2.31 with sigma of 0.04
 S1Y-C8Y \\sim S1Y-C9Y
 with sigma of 0.04
 S1Z-C7Z \\sim S1Z-C6B
 with sigma of 0.02
 C7Z-C8Z \\sim C8Z-C9Z \\sim C9Z-C6B
 with sigma of 0.03
 C7Z-C9Z \\sim C8Z-C6B
 with sigma of 0.04
 S1Z-C8Z \\sim S1Z-C9Z
 with sigma of 0.04
 C7Y-C8Y \\sim C8Y-C9Y \\sim C9Y-C6A
 with sigma of 0.03
 C7Y-C9Y \\sim C8Y-C6A
 with sigma of 0.04
 S1Y-C7Y \\sim S1Y-C6A \\sim S1A-C7A \\sim S1A-C6A
 with sigma of 0.02
 C8B-C7B \\sim C8A-C7A
 with sigma of 0.01
3. Restrained planarity
 S1Y, C6A, C7Y, C8Y, C9Y
 with sigma of 0.1
 S1Z, C6B, C7Z, C8Z, C9Z
 with sigma of 0.1
4. Rigid bond restraints
 C2A, C5A, Br1A
 with sigma for 1-2 distances of 0.01 and sigma for 1-3 distances of 0.01
5. Uiso/Uaniso restraints and constraints
S1Y \\sim C6A \\sim C7Y \\sim C8Y \\sim C9Y: within 2A with sigma of 0.04 and
sigma for terminal atoms of 0.08 within 2A
S1Z \\sim C6B \\sim C7Z \\sim C8Z \\sim C9Z: within 2A with sigma of 0.04 and
sigma for terminal atoms of 0.08 within 2A
Uanis(S1Z) = Uanis(S1B)
Uanis(C9Z) = Uanis(C8Z) = Uanis(C7B) = Uanis(C7Z) = Uanis(C8B) = Uanis(C9B)
Uanis(C9A) = Uanis(C9Y) = Uanis(C6A)
Uanis(S1Y) = Uanis(S1A)
Uanis(C8A) = Uanis(C7Y) = Uanis(C8Y) = Uanis(C7A)
6. Rigid body (RIGU) restrains
 S1Y, C6A, C7Y, C8Y, C9Y
 with sigma for 1-2 distances of 0.004 and sigma for 1-3 distances of 0.004
 S1Z, C6B, C7Z, C8Z, C9Z
 with sigma for 1-2 distances of 0.004 and sigma for 1-3 distances of 0.004
7. Others
 Sof(S1Y)=Sof(C7Y)=Sof(H7Y)=Sof(C8Y)=Sof(H8Y)=Sof(C9Y)=Sof(H9Y)=1-FVAR(1)
 Sof(S1A)=Sof(C7A)=Sof(H7A)=Sof(C8A)=Sof(H8A)=Sof(C9A)=Sof(H9A)=FVAR(1)
 Fixed Sof: S1Z(0.25) S1B(0.75) C7Z(0.25) H7Z(0.25) C7B(0.75) H7B(0.75)
 C8B(0.75) H8B(0.75) C8Z(0.25) H8Z(0.25) C9Z(0.25) H9Z(0.25) C9B(0.75) H9B(0.75)
8.a Secondary CH2 refined with riding coordinates:
 C5B(H5BA,H5BB), C5A(H5AA,H5AB)
8.b Aromatic/amide H refined with riding coordinates:
 C7Z(H7Z), C7B(H7B), C8B(H8B), C8Z(H8Z), C9Z(H9Z), C9B(H9B), C7A(H7A),
 C7Y(H7Y), C8Y(H8Y), C8A(H8A), C9Y(H9Y), C9A(H9A)
8.c Idealised Me refined as rotating group:
 C3B(H3BA,H3BB,H3BC), C3A(H3AA,H3AB,H3AC)
;
_atom_sites_solution_hydrogens   geom
_atom_sites_solution_primary     dual
_atom_sites_solution_secondary   ?
loop_
_atom_site_label
_atom_site_type_symbol
_atom_site_fract_x
_atom_site_fract_y
_atom_site_fract_z
_atom_site_U_iso_or_equiv
_atom_site_adp_type
_atom_site_occupancy
_atom_site_site_symmetry_order
_atom_site_calc_flag
_atom_site_refinement_flags_posn
_atom_site_refinement_flags_adp
_atom_site_refinement_flags_occupancy
_atom_site_disorder_assembly
_atom_site_disorder_group
Br1B Br 0.75502(13) 0.09605(7) 0.40946(3) 0.0279(4) Uani 1 1 d . . . . .
S1Z S 0.7913(16) 0.1368(9) 0.7294(4) 0.0324(10) Uani 0.25 1 d D U P A 2
S1B S 0.5211(5) 0.1245(3) 0.63357(16) 0.0324(10) Uani 0.75 1 d . . P A 1
F1B F 0.8288(9) 0.4053(4) 0.5609(3) 0.062(2) Uani 1 1 d . . . . .
O1B O 0.9442(9) 0.2434(5) 0.5242(3) 0.040(2) Uani 1 1 d . . . . .
N1B N 0.9357(13) 0.2049(6) 0.5930(3) 0.035(3) Uani 1 1 d . . . . .
C1B C 0.7736(15) 0.1961(8) 0.5878(4) 0.032(3) Uani 1 1 d . . . . .
F2B F 0.8724(10) 0.4154(4) 0.4554(3) 0.069(2) Uani 1 1 d . . . . .
N2B N 0.6856(11) 0.2320(6) 0.5326(3) 0.035(3) Uani 1 1 d . . . . .
C2B C 0.7839(15) 0.2676(8) 0.4907(4) 0.035(3) Uani 1 1 d . . . . .
F3B F 0.6358(10) 0.4058(5) 0.4714(3) 0.066(2) Uani 1 1 d . . . . .
C3B C 1.0286(16) 0.1285(9) 0.6029(4) 0.052(4) Uani 1 1 d . . . . .
H3BA H 0.992341 0.084165 0.564439 0.079 Uiso 1 1 calc R U . . .
H3BB H 1.023626 0.099694 0.648391 0.079 Uiso 1 1 calc R U . . .
H3BC H 1.136812 0.146596 0.603031 0.079 Uiso 1 1 calc R U . . .
C4B C 0.7852(16) 0.3727(9) 0.4956(5) 0.047(4) Uani 1 1 d . . . . .
C5B C 0.7500(13) 0.2372(7) 0.4139(4) 0.039(3) Uani 1 1 d . . . . .
H5BA H 0.829437 0.263493 0.389598 0.047 Uiso 1 1 calc R U . . .
H5BB H 0.645776 0.260133 0.389549 0.047 Uiso 1 1 calc R U . . .
C6B C 0.7112(14) 0.1547(7) 0.6448(4) 0.036(3) Uani 1 1 d D U . . .
C7Z C 0.632(3) 0.103(3) 0.7579(14) 0.049(3) Uani 0.25 1 d D U P A 2
H7Z H 0.626300 0.086554 0.805063 0.059 Uiso 0.25 1 calc R U P A 2
C7B C 0.5421(18) 0.0873(12) 0.7212(6) 0.049(3) Uani 0.75 1 d D . P A 1
H7B H 0.460449 0.062312 0.741270 0.059 Uiso 0.75 1 calc R U P A 1
C8B C 0.6965(18) 0.0998(13) 0.7574(6) 0.049(3) Uani 0.75 1 d D . P A 1
H8B H 0.732314 0.085083 0.806146 0.059 Uiso 0.75 1 calc R U P A 1
C8Z C 0.509(3) 0.104(3) 0.6992(14) 0.049(3) Uani 0.25 1 d D U P A 2
H8Z H 0.406014 0.084862 0.701159 0.059 Uiso 0.25 1 calc R U P A 2
C9Z C 0.551(2) 0.135(3) 0.6359(13) 0.049(3) Uani 0.25 1 d D U P A 2
H9Z H 0.478536 0.142006 0.592138 0.059 Uiso 0.25 1 calc R U P A 2
C9B C 0.810(2) 0.1423(11) 0.7077(6) 0.049(3) Uani 0.75 1 d . . P A 1
H9B H 0.918686 0.155216 0.720197 0.059 Uiso 0.75 1 calc R U P A 1
Br1A Br 0.28846(12) 0.41254(6) 0.94014(3) 0.0211(3) Uani 1 1 d . U . . .
S1A S 0.5212(5) 0.3503(3) 0.71921(15) 0.0399(13) Uani 0.818(7) 1 d D . P B 1
S1Y S 0.232(3) 0.3562(16) 0.6223(6) 0.0399(13) Uani 0.182(7) 1 d D U P B 2
F1A F 0.1869(8) 0.0925(4) 0.7971(3) 0.061(2) Uani 1 1 d . . . . .
O1A O 0.0776(9) 0.2639(5) 0.8273(3) 0.040(2) Uani 1 1 d . . . . .
N1A N 0.0899(13) 0.3011(7) 0.7584(3) 0.044(3) Uani 1 1 d . . . . .
C1A C 0.2558(16) 0.2988(8) 0.7637(4) 0.039(4) Uani 1 1 d . . . . .
F2A F 0.3533(9) 0.0881(5) 0.8980(3) 0.062(2) Uani 1 1 d . . . . .
N2A N 0.3434(12) 0.2581(6) 0.8205(3) 0.043(3) Uani 1 1 d . . . . .
C2A C 0.2301(14) 0.2316(7) 0.8642(4) 0.032(3) Uani 1 1 d . U . . .
F3A F 0.1066(10) 0.0979(5) 0.8961(3) 0.071(3) Uani 1 1 d . . . . .
C3A C 0.0043(17) 0.3875(7) 0.7465(5) 0.056(4) Uani 1 1 d . . . . .
H3AA H 0.049107 0.432057 0.783576 0.085 Uiso 1 1 calc R U . . .
H3AB H -0.105850 0.376377 0.747703 0.085 Uiso 1 1 calc R U . . .
H3AC H 0.011429 0.412595 0.700032 0.085 Uiso 1 1 calc R U . . .
C4A C 0.2212(16) 0.1272(8) 0.8637(5) 0.044(4) Uani 1 1 d . . . . .
C5A C 0.2711(13) 0.2708(7) 0.9385(4) 0.041(3) Uani 1 1 d . U . . .
H5AA H 0.372039 0.244052 0.963528 0.049 Uiso 1 1 calc R U . . .
H5AB H 0.189848 0.251912 0.964610 0.049 Uiso 1 1 calc R U . . .
C6A C 0.3244(12) 0.3335(7) 0.7054(4) 0.044(3) Uani 1 1 d D U . . .
C7A C 0.5065(17) 0.3857(10) 0.6342(5) 0.049(3) Uani 0.818(7) 1 d D . P B 1
H7A H 0.593012 0.404960 0.615020 0.059 Uiso 0.818(7) 1 calc R U P B 1
C7Y C 0.407(4) 0.390(4) 0.606(2) 0.049(3) Uani 0.182(7) 1 d D U P B 2
H7Y H 0.417658 0.411821 0.560634 0.059 Uiso 0.182(7) 1 calc R U P B 2
C8Y C 0.532(3) 0.385(4) 0.662(2) 0.049(3) Uani 0.182(7) 1 d D U P B 2
H8Y H 0.636106 0.401287 0.661093 0.059 Uiso 0.182(7) 1 calc R U P B 2
C8A C 0.3526(18) 0.3831(12) 0.5959(6) 0.049(3) Uani 0.818(7) 1 d D . P B 1
H8A H 0.318835 0.399368 0.547406 0.059 Uiso 0.818(7) 1 calc R U P B 1
C9Y C 0.482(2) 0.350(4) 0.7224(18) 0.044(3) Uani 0.182(7) 1 d D U P B 2
H9Y H 0.548083 0.340408 0.767610 0.053 Uiso 0.182(7) 1 calc R U P B 2
C9A C 0.256(2) 0.3526(12) 0.6407(7) 0.044(3) Uani 0.818(7) 1 d . . P B 1
H9A H 0.145662 0.346177 0.624594 0.053 Uiso 0.818(7) 1 calc R U P B 1

loop_
_atom_site_aniso_label
_atom_site_aniso_U_11
_atom_site_aniso_U_22
_atom_site_aniso_U_33
_atom_site_aniso_U_23
_atom_site_aniso_U_13
_atom_site_aniso_U_12
Br1B 0.0336(9) 0.0271(6) 0.0226(4) -0.0029(4) 0.0049(4) -0.0008(6)
S1Z 0.028(3) 0.040(2) 0.0289(12) -0.0030(13) 0.0074(14) -0.011(2)
S1B 0.028(3) 0.040(2) 0.0289(12) -0.0030(13) 0.0074(14) -0.011(2)
F1B 0.086(7) 0.054(5) 0.046(3) -0.003(3) 0.012(3) -0.010(5)
O1B 0.025(6) 0.062(6) 0.033(3) 0.005(3) 0.005(3) -0.003(5)
N1B 0.038(9) 0.025(6) 0.040(4) 0.011(3) 0.004(4) 0.023(6)
C1B 0.026(10) 0.043(7) 0.028(4) -0.002(4) 0.008(5) 0.012(7)
F2B 0.096(8) 0.048(5) 0.073(4) 0.013(3) 0.043(4) -0.008(5)
N2B 0.039(8) 0.042(6) 0.027(3) 0.002(3) 0.014(4) -0.001(6)
C2B 0.039(11) 0.039(8) 0.028(4) 0.004(4) 0.008(5) -0.005(7)
F3B 0.060(7) 0.056(5) 0.082(4) 0.017(4) 0.018(4) 0.016(5)
C3B 0.055(11) 0.069(10) 0.034(4) 0.006(5) 0.012(5) 0.002(9)
C4B 0.024(10) 0.067(10) 0.051(6) 0.016(6) 0.011(6) 0.007(8)
C5B 0.041(10) 0.044(8) 0.035(4) 0.007(4) 0.014(5) 0.011(7)
C6B 0.052(7) 0.026(6) 0.029(4) 0.008(4) 0.011(4) -0.004(6)
C7Z 0.062(7) 0.064(6) 0.029(3) 0.012(4) 0.027(4) -0.006(6)
C7B 0.062(7) 0.064(6) 0.029(3) 0.012(4) 0.027(4) -0.006(6)
C8B 0.062(7) 0.064(6) 0.029(3) 0.012(4) 0.027(4) -0.006(6)
C8Z 0.062(7) 0.064(6) 0.029(3) 0.012(4) 0.027(4) -0.006(6)
C9Z 0.062(7) 0.064(6) 0.029(3) 0.012(4) 0.027(4) -0.006(6)
C9B 0.062(7) 0.064(6) 0.029(3) 0.012(4) 0.027(4) -0.006(6)
Br1A 0.0210(8) 0.0211(6) 0.0197(3) -0.0039(3) 0.0008(3) 0.0021(6)
S1A 0.042(3) 0.048(2) 0.0340(14) -0.0048(13) 0.0161(15) -0.006(2)
S1Y 0.042(3) 0.048(2) 0.0340(14) -0.0048(13) 0.0161(15) -0.006(2)
F1A 0.064(6) 0.061(5) 0.051(3) -0.013(3) -0.004(3) 0.006(5)
O1A 0.029(6) 0.059(6) 0.035(3) 0.009(3) 0.010(3) 0.000(5)
N1A 0.031(9) 0.075(8) 0.028(3) 0.005(4) 0.010(4) -0.013(7)
C1A 0.044(11) 0.047(8) 0.028(4) -0.002(4) 0.010(5) 0.001(8)
F2A 0.062(6) 0.054(5) 0.061(3) 0.010(3) -0.006(3) 0.023(5)
N2A 0.057(9) 0.049(6) 0.024(3) 0.000(3) 0.013(4) 0.003(6)
C2A 0.023(10) 0.033(6) 0.038(4) 0.001(4) 0.002(5) -0.005(7)
F3A 0.080(8) 0.064(5) 0.079(4) 0.018(4) 0.044(4) -0.018(5)
C3A 0.088(13) 0.023(8) 0.054(6) 0.012(5) 0.004(6) 0.023(8)
C4A 0.039(11) 0.042(8) 0.046(5) 0.004(5) -0.001(6) 0.002(8)
C5A 0.043(10) 0.057(6) 0.026(4) 0.005(4) 0.012(4) -0.002(7)
C6A 0.050(7) 0.051(6) 0.026(3) -0.002(3) -0.003(4) -0.018(6)
C7A 0.070(9) 0.048(6) 0.031(4) -0.006(4) 0.014(4) -0.009(7)
C7Y 0.070(9) 0.048(6) 0.031(4) -0.006(4) 0.014(4) -0.009(7)
C8Y 0.070(9) 0.048(6) 0.031(4) -0.006(4) 0.014(4) -0.009(7)
C8A 0.070(9) 0.048(6) 0.031(4) -0.006(4) 0.014(4) -0.009(7)
C9Y 0.050(7) 0.051(6) 0.026(3) -0.002(3) -0.003(4) -0.018(6)
C9A 0.050(7) 0.051(6) 0.026(3) -0.002(3) -0.003(4) -0.018(6)

_geom_special_details            
;
 All esds (except the esd in the dihedral angle between two l.s. planes)
 are estimated using the full covariance matrix.  The cell esds are taken
 into account individually in the estimation of esds in distances, angles
 and torsion angles; correlations between esds in cell parameters are only
 used when they are defined by crystal symmetry.  An approximate (isotropic)
 treatment of cell esds is used for estimating esds involving l.s. planes.
;
loop_
_geom_bond_atom_site_label_1
_geom_bond_atom_site_label_2
_geom_bond_distance
_geom_bond_site_symmetry_2
_geom_bond_publ_flag
Br1B C5B 2.035(10) . ?
S1Z C6B 1.655(9) . ?
S1Z C7Z 1.674(15) . ?
S1B C6B 1.686(12) . ?
S1B C7B 1.746(11) . ?
F1B C4B 1.323(11) . ?
O1B N1B 1.454(9) . ?
O1B C2B 1.456(13) . ?
N1B C1B 1.404(12) . ?
N1B C3B 1.356(13) . ?
C1B N2B 1.284(11) . ?
C1B C6B 1.454(13) . ?
F2B C4B 1.344(13) . ?
N2B C2B 1.395(13) . ?
C2B C4B 1.517(16) . ?
C2B C5B 1.513(10) . ?
F3B C4B 1.375(14) . ?
C3B H3BA 0.9800 . ?
C3B H3BB 0.9800 . ?
C3B H3BC 0.9800 . ?
C5B H5BA 0.9900 . ?
C5B H5BB 0.9900 . ?
C6B C9Z 1.399(15) . ?
C6B C9B 1.344(17) . ?
C7Z H7Z 0.9500 . ?
C7Z C8Z 1.385(15) . ?
C7B H7B 0.9500 . ?
C7B C8B 1.395(15) . ?
C8B H8B 0.9500 . ?
C8B C9B 1.634(18) . ?
C8Z H8Z 0.9500 . ?
C8Z C9Z 1.420(15) . ?
C9Z H9Z 0.9500 . ?
C9B H9B 0.9500 . ?
Br1A C5A 2.046(10) . ?
S1A C6A 1.700(10) . ?
S1A C7A 1.696(10) . ?
S1Y C6A 1.669(10) . ?
S1Y C7Y 1.698(13) . ?
F1A C4A 1.353(10) . ?
O1A N1A 1.458(8) . ?
O1A C2A 1.449(12) . ?
N1A C1A 1.432(13) . ?
N1A C3A 1.445(13) . ?
C1A N2A 1.334(12) . ?
C1A C6A 1.469(13) . ?
F2A C4A 1.328(13) . ?
N2A C2A 1.477(13) . ?
C2A C4A 1.506(15) . ?
C2A C5A 1.513(10) . ?
F3A C4A 1.354(14) . ?
C3A H3AA 0.9800 . ?
C3A H3AB 0.9800 . ?
C3A H3AC 0.9800 . ?
C5A H5AA 0.9900 . ?
C5A H5AB 0.9900 . ?
C6A C9Y 1.370(16) . ?
C6A C9A 1.295(14) . ?
C7A H7A 0.9500 . ?
C7A C8A 1.392(13) . ?
C7Y H7Y 0.9500 . ?
C7Y C8Y 1.372(15) . ?
C8Y H8Y 0.9500 . ?
C8Y C9Y 1.406(16) . ?
C8A H8A 0.9500 . ?
C8A C9A 1.40(2) . ?
C9Y H9Y 0.9500 . ?
C9A H9A 0.9500 . ?

loop_
_geom_angle_atom_site_label_1
_geom_angle_atom_site_label_2
_geom_angle_atom_site_label_3
_geom_angle
_geom_angle_site_symmetry_1
_geom_angle_site_symmetry_3
_geom_angle_publ_flag
C6B S1Z C7Z 99.2(12) . . ?
C6B S1B C7B 93.1(6) . . ?
N1B O1B C2B 105.5(8) . . ?
C1B N1B O1B 102.4(7) . . ?
C3B N1B O1B 107.1(8) . . ?
C3B N1B C1B 120.1(10) . . ?
N1B C1B C6B 121.1(9) . . ?
N2B C1B N1B 116.2(9) . . ?
N2B C1B C6B 122.6(12) . . ?
C1B N2B C2B 107.2(10) . . ?
O1B C2B C4B 102.6(10) . . ?
O1B C2B C5B 109.7(9) . . ?
N2B C2B O1B 107.8(7) . . ?
N2B C2B C4B 109.1(9) . . ?
N2B C2B C5B 116.3(9) . . ?
C5B C2B C4B 110.4(8) . . ?
N1B C3B H3BA 109.5 . . ?
N1B C3B H3BB 109.5 . . ?
N1B C3B H3BC 109.5 . . ?
H3BA C3B H3BB 109.5 . . ?
H3BA C3B H3BC 109.5 . . ?
H3BB C3B H3BC 109.5 . . ?
F1B C4B F2B 107.6(10) . . ?
F1B C4B C2B 114.2(8) . . ?
F1B C4B F3B 105.3(10) . . ?
F2B C4B C2B 114.7(10) . . ?
F2B C4B F3B 104.9(9) . . ?
F3B C4B C2B 109.3(11) . . ?
Br1B C5B H5BA 109.8 . . ?
Br1B C5B H5BB 109.8 . . ?
C2B C5B Br1B 109.2(6) . . ?
C2B C5B H5BA 109.8 . . ?
C2B C5B H5BB 109.8 . . ?
H5BA C5B H5BB 108.3 . . ?
C1B C6B S1Z 131.4(10) . . ?
C1B C6B S1B 121.6(7) . . ?
C9Z C6B S1Z 107.1(11) . . ?
C9Z C6B C1B 120.8(13) . . ?
C9B C6B S1B 120.6(9) . . ?
C9B C6B C1B 117.8(12) . . ?
S1Z C7Z H7Z 126.8 . . ?
C8Z C7Z S1Z 106.4(14) . . ?
C8Z C7Z H7Z 126.8 . . ?
S1B C7B H7B 125.1 . . ?
C8B C7B S1B 109.9(10) . . ?
C8B C7B H7B 125.1 . . ?
C7B C8B H8B 123.4 . . ?
C7B C8B C9B 113.3(11) . . ?
C9B C8B H8B 123.4 . . ?
C7Z C8Z H8Z 122.9 . . ?
C7Z C8Z C9Z 114.2(14) . . ?
C9Z C8Z H8Z 122.9 . . ?
C6B C9Z C8Z 112.9(12) . . ?
C6B C9Z H9Z 123.5 . . ?
C8Z C9Z H9Z 123.5 . . ?
C6B C9B C8B 103.1(13) . . ?
C6B C9B H9B 128.4 . . ?
C8B C9B H9B 128.4 . . ?
C7A S1A C6A 91.3(6) . . ?
C6A S1Y C7Y 87.8(14) . . ?
C2A O1A N1A 109.2(8) . . ?
C1A N1A O1A 101.1(7) . . ?
C1A N1A C3A 120.9(10) . . ?
C3A N1A O1A 109.1(8) . . ?
N1A C1A C6A 120.4(8) . . ?
N2A C1A N1A 117.8(9) . . ?
N2A C1A C6A 121.5(12) . . ?
C1A N2A C2A 104.1(10) . . ?
O1A C2A N2A 107.1(7) . . ?
O1A C2A C4A 106.1(9) . . ?
O1A C2A C5A 110.8(9) . . ?
N2A C2A C4A 107.1(9) . . ?
N2A C2A C5A 112.9(9) . . ?
C4A C2A C5A 112.3(8) . . ?
N1A C3A H3AA 109.5 . . ?
N1A C3A H3AB 109.5 . . ?
N1A C3A H3AC 109.5 . . ?
H3AA C3A H3AB 109.5 . . ?
H3AA C3A H3AC 109.5 . . ?
H3AB C3A H3AC 109.5 . . ?
F1A C4A C2A 112.0(8) . . ?
F1A C4A F3A 106.6(10) . . ?
F2A C4A F1A 108.2(10) . . ?
F2A C4A C2A 112.4(11) . . ?
F2A C4A F3A 106.8(9) . . ?
F3A C4A C2A 110.5(10) . . ?
Br1A C5A H5AA 109.0 . . ?
Br1A C5A H5AB 109.0 . . ?
C2A C5A Br1A 112.9(6) . . ?
C2A C5A H5AA 109.0 . . ?
C2A C5A H5AB 109.0 . . ?
H5AA C5A H5AB 107.8 . . ?
C1A C6A S1A 119.3(7) . . ?
C1A C6A S1Y 127.4(11) . . ?
C9Y C6A S1Y 117.2(15) . . ?
C9Y C6A C1A 115.4(16) . . ?
C9A C6A S1A 111.8(10) . . ?
C9A C6A C1A 128.9(13) . . ?
S1A C7A H7A 124.0 . . ?
C8A C7A S1A 111.9(10) . . ?
C8A C7A H7A 124.0 . . ?
S1Y C7Y H7Y 122.2 . . ?
C8Y C7Y S1Y 115.5(17) . . ?
C8Y C7Y H7Y 122.2 . . ?
C7Y C8Y H8Y 124.9 . . ?
C7Y C8Y C9Y 110.2(14) . . ?
C9Y C8Y H8Y 124.9 . . ?
C7A C8A H8A 125.6 . . ?
C7A C8A C9A 108.8(11) . . ?
C9A C8A H8A 125.6 . . ?
C6A C9Y C8Y 109.4(13) . . ?
C6A C9Y H9Y 125.3 . . ?
C8Y C9Y H9Y 125.3 . . ?
C6A C9A C8A 116.2(15) . . ?
C6A C9A H9A 121.9 . . ?
C8A C9A H9A 121.9 . . ?

loop_
_geom_torsion_atom_site_label_1
_geom_torsion_atom_site_label_2
_geom_torsion_atom_site_label_3
_geom_torsion_atom_site_label_4
_geom_torsion
_geom_torsion_site_symmetry_1
_geom_torsion_site_symmetry_2
_geom_torsion_site_symmetry_3
_geom_torsion_site_symmetry_4
_geom_torsion_publ_flag
S1Z C6B C9Z C8Z -2(3) . . . . ?
S1Z C7Z C8Z C9Z -2(3) . . . . ?
S1B C6B C9B C8B -1.5(16) . . . . ?
S1B C7B C8B C9B -1.2(18) . . . . ?
O1B N1B C1B N2B -7.9(12) . . . . ?
O1B N1B C1B C6B 176.6(8) . . . . ?
O1B C2B C4B F1B -57.0(12) . . . . ?
O1B C2B C4B F2B 67.9(10) . . . . ?
O1B C2B C4B F3B -174.6(7) . . . . ?
O1B C2B C5B Br1B 66.2(9) . . . . ?
N1B O1B C2B N2B -8.7(10) . . . . ?
N1B O1B C2B C4B 106.4(8) . . . . ?
N1B O1B C2B C5B -136.3(8) . . . . ?
N1B C1B N2B C2B 2.5(12) . . . . ?
N1B C1B C6B S1Z 18.7(17) . . . . ?
N1B C1B C6B S1B -167.9(8) . . . . ?
N1B C1B C6B C9Z -172(2) . . . . ?
N1B C1B C6B C9B 13.2(16) . . . . ?
C1B N2B C2B O1B 4.1(11) . . . . ?
C1B N2B C2B C4B -106.6(10) . . . . ?
C1B N2B C2B C5B 127.8(10) . . . . ?
C1B C6B C9Z C8Z -174(2) . . . . ?
C1B C6B C9B C8B 177.5(10) . . . . ?
N2B C1B C6B S1Z -156.6(10) . . . . ?
N2B C1B C6B S1B 16.8(14) . . . . ?
N2B C1B C6B C9Z 13(3) . . . . ?
N2B C1B C6B C9B -162.1(12) . . . . ?
N2B C2B C4B F1B 57.2(14) . . . . ?
N2B C2B C4B F2B -178.0(9) . . . . ?
N2B C2B C4B F3B -60.5(10) . . . . ?
N2B C2B C5B Br1B -56.5(12) . . . . ?
C2B O1B N1B C1B 9.4(10) . . . . ?
C2B O1B N1B C3B 136.6(10) . . . . ?
C3B N1B C1B N2B -126.2(9) . . . . ?
C3B N1B C1B C6B 58.2(12) . . . . ?
C4B C2B C5B Br1B 178.5(9) . . . . ?
C5B C2B C4B F1B -173.8(10) . . . . ?
C5B C2B C4B F2B -49.0(15) . . . . ?
C5B C2B C4B F3B 68.5(12) . . . . ?
C6B S1Z C7Z C8Z 1.0(15) . . . . ?
C6B S1B C7B C8B 0.4(13) . . . . ?
C6B C1B N2B C2B 178.0(9) . . . . ?
C7Z S1Z C6B C1B 171.3(18) . . . . ?
C7Z S1Z C6B C9Z 0.6(16) . . . . ?
C7Z C8Z C9Z C6B 3(4) . . . . ?
C7B S1B C6B C1B -178.1(10) . . . . ?
C7B S1B C6B C9B 0.8(13) . . . . ?
C7B C8B C9B C6B 1.7(18) . . . . ?
S1A C6A C9A C8A -0.5(19) . . . . ?
S1A C7A C8A C9A 0.8(16) . . . . ?
S1Y C6A C9Y C8Y 0(3) . . . . ?
S1Y C7Y C8Y C9Y 0(3) . . . . ?
O1A N1A C1A N2A 6.8(12) . . . . ?
O1A N1A C1A C6A -178.1(9) . . . . ?
O1A C2A C4A F1A 59.7(13) . . . . ?
O1A C2A C4A F2A -178.1(8) . . . . ?
O1A C2A C4A F3A -59.0(9) . . . . ?
O1A C2A C5A Br1A -62.8(10) . . . . ?
N1A O1A C2A N2A 6.0(10) . . . . ?
N1A O1A C2A C4A -108.2(9) . . . . ?
N1A O1A C2A C5A 129.6(8) . . . . ?
N1A C1A N2A C2A -3.3(12) . . . . ?
N1A C1A C6A S1A 167.8(8) . . . . ?
N1A C1A C6A S1Y -14.8(18) . . . . ?
N1A C1A C6A C9Y 164(3) . . . . ?
N1A C1A C6A C9A -14(2) . . . . ?
C1A N2A C2A O1A -1.8(10) . . . . ?
C1A N2A C2A C4A 111.7(9) . . . . ?
C1A N2A C2A C5A -124.1(9) . . . . ?
C1A C6A C9Y C8Y -179(2) . . . . ?
C1A C6A C9A C8A -178.7(12) . . . . ?
N2A C1A C6A S1A -17.3(15) . . . . ?
N2A C1A C6A S1Y 160.1(13) . . . . ?
N2A C1A C6A C9Y -21(3) . . . . ?
N2A C1A C6A C9A 160.8(14) . . . . ?
N2A C2A C4A F1A -54.5(13) . . . . ?
N2A C2A C4A F2A 67.7(10) . . . . ?
N2A C2A C4A F3A -173.1(8) . . . . ?
N2A C2A C5A Br1A 57.4(11) . . . . ?
C2A O1A N1A C1A -7.3(10) . . . . ?
C2A O1A N1A C3A -135.7(9) . . . . ?
C3A N1A C1A N2A 127.2(10) . . . . ?
C3A N1A C1A C6A -57.8(12) . . . . ?
C4A C2A C5A Br1A 178.7(9) . . . . ?
C5A C2A C4A F1A -179.0(9) . . . . ?
C5A C2A C4A F2A -56.9(14) . . . . ?
C5A C2A C4A F3A 62.3(13) . . . . ?
C6A S1A C7A C8A -0.9(11) . . . . ?
C6A S1Y C7Y C8Y -0.2(16) . . . . ?
C6A C1A N2A C2A -178.3(9) . . . . ?
C7A S1A C6A C1A 179.2(10) . . . . ?
C7A S1A C6A C9A 0.8(12) . . . . ?
C7A C8A C9A C6A 0(2) . . . . ?
C7Y S1Y C6A C1A 179(2) . . . . ?
C7Y S1Y C6A C9Y 0.1(17) . . . . ?
C7Y C8Y C9Y C6A 0(4) . . . . ?

_shelx_res_file                  
;
TITL dc707_a.res in P2(1)/c
    dc707.res
    created by SHELXL-2018/3 at 12:55:03 on 10-Jul-2025
REM Old TITL
REM SHELXT solution in P2(1)/c: R1 0.222, Rweak 0.020, Alpha 0.067
REM <I/s> 0.000 for 0 systematic absences, Orientation as input
REM Formula found by SHELXT: C33 Br2
CELL 0.71073 8.7339 14.4009 19.2869 90 102.089 90
ZERR 8 0.001 0.0008 0.0013 0 0.007 0
LATT 1
SYMM -X,0.5+Y,0.5-Z
SFAC C H Br F N O S
UNIT 72 64 8 24 16 8 8
DFIX 1.35 C8A C7A
DELU C2A C5A Br1A
DFIX 1.71 S1Z C7Z S1Z C6B
DANG 2.54 S1Z C8Z S1Z C9Z
DANG 2.54 S1Y C8Y S1Y C9Y
SIMU S1Y C6A C7Y C8Y C9Y
DFIX 1.36 C7Z C8Z C9Z C6B
DFIX 1.71 S1Y C7Y S1Y C6A
DANG 2.31 C7Z C9Z C8Z C6B
RIGU S1Y C6A C7Y C8Y C9Y
DFIX 1.42 C8Z C9Z
SIMU S1Z C6B C7Z C8Z C9Z
SADI 0.04 S1Y C8Y S1Y C9Y
RIGU S1Z C6B C7Z C8Z C9Z
DFIX 1.36 C7Y C8Y C9Y C6A
SADI S1Z C7Z S1Z C6B
FLAT S1Y C6A C7Y C8Y C9Y
SADI 0.03 C7Z C8Z C8Z C9Z C9Z C6B
SADI 0.04 C7Z C9Z C8Z C6B
DANG 2.31 C7Y C9Y C8Y C6A
DFIX 1.42 C8Y C9Y
SADI 0.04 S1Z C8Z S1Z C9Z
FLAT S1Z C6B C7Z C8Z C9Z
SADI 0.03 C7Y C8Y C8Y C9Y C9Y C6A
EADP S1Z S1B
EADP C9Z C8Z C7B C7Z C8B C9B
SADI 0.04 C7Y C9Y C8Y C6A
EADP C9A C9Y C6A
SADI S1Y C7Y S1Y C6A S1A C7A S1A C6A
EADP S1Y S1A
SADI 0.01 C8B C7B C8A C7A
EADP C8A C7Y C8Y C7A

L.S. 100
PLAN  20
SIZE 0.02 0.08 0.14
TEMP -173
CONF
list 4
MORE -1
BOND $H
fmap 2
acta
SHEL 999 0.83
OMIT 0 2 0
OMIT 0 2 3
OMIT 0 5 1
REM <olex2.extras>
REM <HklSrc "%.\\DC707.hkl">
REM </olex2.extras>

WGHT    0.087200
FVAR       0.27320   0.81764
BR1B  3    0.755024    0.096046    0.409460    11.00000    0.03357    0.02709 =
         0.02259   -0.00287    0.00494   -0.00075
PART 2
S1Z   7    0.791304    0.136766    0.729422    10.25000    0.02848    0.04043 =
         0.02892   -0.00300    0.00743   -0.01119
PART 1
S1B   7    0.521058    0.124491    0.633574    10.75000    0.02848    0.04043 =
         0.02892   -0.00300    0.00743   -0.01119
PART 0
F1B   4    0.828830    0.405273    0.560903    11.00000    0.08638    0.05410 =
         0.04587   -0.00291    0.01162   -0.01033
O1B   6    0.944243    0.243403    0.524154    11.00000    0.02535    0.06152 =
         0.03286    0.00493    0.00538   -0.00269
N1B   5    0.935707    0.204926    0.592955    11.00000    0.03826    0.02459 =
         0.03984    0.01148    0.00397    0.02269
C1B   1    0.773601    0.196108    0.587840    11.00000    0.02616    0.04292 =
         0.02810   -0.00217    0.00816    0.01167
F2B   4    0.872357    0.415395    0.455360    11.00000    0.09604    0.04833 =
         0.07332    0.01315    0.04269   -0.00765
N2B   5    0.685629    0.232005    0.532641    11.00000    0.03946    0.04158 =
         0.02650    0.00156    0.01359   -0.00083
C2B   1    0.783944    0.267589    0.490659    11.00000    0.03877    0.03866 =
         0.02805    0.00416    0.00798   -0.00459
F3B   4    0.635838    0.405817    0.471394    11.00000    0.06003    0.05647 =
         0.08197    0.01674    0.01845    0.01582
C3B   1    1.028560    0.128550    0.602893    11.00000    0.05482    0.06921 =
         0.03401    0.00596    0.01162    0.00186
AFIX 137
H3BA  2    0.992341    0.084165    0.564439    11.00000   -1.50000
H3BB  2    1.023626    0.099694    0.648391    11.00000   -1.50000
H3BC  2    1.136812    0.146596    0.603031    11.00000   -1.50000
AFIX   0
C4B   1    0.785161    0.372708    0.495586    11.00000    0.02364    0.06724 =
         0.05090    0.01551    0.01078    0.00723
C5B   1    0.750048    0.237164    0.413889    11.00000    0.04145    0.04401 =
         0.03495    0.00700    0.01355    0.01128
AFIX  23
H5BA  2    0.829437    0.263493    0.389598    11.00000   -1.20000
H5BB  2    0.645776    0.260133    0.389549    11.00000   -1.20000
AFIX   0
C6B   1    0.711154    0.154664    0.644840    11.00000    0.05247    0.02638 =
         0.02904    0.00784    0.01131   -0.00441
PART 2
C7Z   1    0.631767    0.102982    0.757938    10.25000    0.06239    0.06392 =
         0.02923    0.01173    0.02683   -0.00619
AFIX  43
H7Z   2    0.626300    0.086554    0.805063    10.25000   -1.20000
AFIX   0
PART 1
C7B   1    0.542054    0.087320    0.721228    10.75000    0.06239    0.06392 =
         0.02923    0.01173    0.02683   -0.00619
AFIX  43
H7B   2    0.460449    0.062312    0.741270    10.75000   -1.20000
AFIX   0
C8B   1    0.696502    0.099820    0.757433    10.75000    0.06239    0.06392 =
         0.02923    0.01173    0.02683   -0.00619
AFIX  43
H8B   2    0.732314    0.085083    0.806146    10.75000   -1.20000
AFIX   0
PART 2
C8Z   1    0.509276    0.103715    0.699235    10.25000    0.06239    0.06392 =
         0.02923    0.01173    0.02683   -0.00619
AFIX  43
H8Z   2    0.406014    0.084862    0.701159    10.25000   -1.20000
AFIX   0
C9Z   1    0.551308    0.135068    0.635932    10.25000    0.06239    0.06392 =
         0.02923    0.01173    0.02683   -0.00619
AFIX  43
H9Z   2    0.478536    0.142006    0.592138    10.25000   -1.20000
AFIX   0
PART 1
C9B   1    0.809696    0.142340    0.707703    10.75000    0.06239    0.06392 =
         0.02923    0.01173    0.02683   -0.00619
AFIX  43
H9B   2    0.918686    0.155216    0.720197    10.75000   -1.20000
AFIX   0
PART 0
BR1A  3    0.288461    0.412543    0.940136    11.00000    0.02104    0.02115 =
         0.01967   -0.00389    0.00080    0.00212
PART 1
S1A   7    0.521160    0.350267    0.719208    21.00000    0.04177    0.04756 =
         0.03400   -0.00482    0.01611   -0.00634
PART 2
S1Y   7    0.231709    0.356215    0.622335   -21.00000    0.04177    0.04756 =
         0.03400   -0.00482    0.01611   -0.00634
PART 0
F1A   4    0.186937    0.092474    0.797056    11.00000    0.06382    0.06053 =
         0.05082   -0.01317   -0.00391    0.00608
O1A   6    0.077566    0.263921    0.827347    11.00000    0.02917    0.05864 =
         0.03465    0.00921    0.01007    0.00048
N1A   5    0.089882    0.301066    0.758403    11.00000    0.03120    0.07502 =
         0.02796    0.00450    0.00956   -0.01311
C1A   1    0.255813    0.298798    0.763733    11.00000    0.04445    0.04689 =
         0.02786   -0.00238    0.01017    0.00132
F2A   4    0.353262    0.088133    0.897994    11.00000    0.06226    0.05413 =
         0.06125    0.00952   -0.00558    0.02346
N2A   5    0.343413    0.258082    0.820536    11.00000    0.05743    0.04932 =
         0.02381   -0.00043    0.01317    0.00265
C2A   1    0.230073    0.231608    0.864181    11.00000    0.02252    0.03320 =
         0.03806    0.00148    0.00247   -0.00456
F3A   4    0.106558    0.097938    0.896112    11.00000    0.08036    0.06413 =
         0.07903    0.01814    0.04372   -0.01808
C3A   1    0.004250    0.387478    0.746468    11.00000    0.08755    0.02318 =
         0.05387    0.01182    0.00408    0.02287
AFIX 137
H3AA  2    0.049107    0.432057    0.783576    11.00000   -1.50000
H3AB  2   -0.105850    0.376377    0.747703    11.00000   -1.50000
H3AC  2    0.011429    0.412595    0.700032    11.00000   -1.50000
AFIX   0
C4A   1    0.221245    0.127155    0.863737    11.00000    0.03872    0.04165 =
         0.04636    0.00393   -0.00054    0.00192
C5A   1    0.271110    0.270841    0.938549    11.00000    0.04268    0.05670 =
         0.02553    0.00511    0.01197   -0.00203
AFIX  23
H5AA  2    0.372039    0.244052    0.963528    11.00000   -1.20000
H5AB  2    0.189848    0.251912    0.964610    11.00000   -1.20000
AFIX   0
C6A   1    0.324440    0.333525    0.705399    11.00000    0.04973    0.05088 =
         0.02637   -0.00242   -0.00305   -0.01793
PART 1
C7A   1    0.506497    0.385667    0.634222    21.00000    0.06959    0.04794 =
         0.03127   -0.00564    0.01381   -0.00943
AFIX  43
H7A   2    0.593012    0.404960    0.615020    21.00000   -1.20000
AFIX   0
PART 2
C7Y   1    0.406778    0.390254    0.605902   -21.00000    0.06959    0.04794 =
         0.03127   -0.00564    0.01381   -0.00943
AFIX  43
H7Y   2    0.417658    0.411821    0.560634   -21.00000   -1.20000
AFIX   0
C8Y   1    0.531524    0.384539    0.662366   -21.00000    0.06959    0.04794 =
         0.03127   -0.00564    0.01381   -0.00943
AFIX  43
H8Y   2    0.636106    0.401287    0.661093   -21.00000   -1.20000
AFIX   0
PART 1
C8A   1    0.352593    0.383093    0.595940    21.00000    0.06959    0.04794 =
         0.03127   -0.00564    0.01381   -0.00943
AFIX  43
H8A   2    0.318835    0.399368    0.547406    21.00000   -1.20000
AFIX   0
PART 2
C9Y   1    0.482236    0.350327    0.722362   -21.00000    0.04973    0.05088 =
         0.02637   -0.00242   -0.00305   -0.01793
AFIX  43
H9Y   2    0.548083    0.340408    0.767610   -21.00000   -1.20000
AFIX   0
PART 1
C9A   1    0.255625    0.352558    0.640734    21.00000    0.04973    0.05088 =
         0.02637   -0.00242   -0.00305   -0.01793
AFIX  43
H9A   2    0.145662    0.346177    0.624594    21.00000   -1.20000
AFIX   0
HKLF 4


REM  dc707_a.res in P2(1)/c
REM wR2 = 0.1730, GooF = S = 0.963, Restrained GooF = 0.953 for all data
REM R1 = 0.0600 for 1887 Fo > 4sig(Fo) and 0.1709 for all 4114 data
REM 310 parameters refined using 156 restraints

END

WGHT      0.0872      0.0000

REM Highest difference peak  1.213,  deepest hole -1.120,  1-sigma level  0.164
Q1    1   0.3552  0.4053  0.9406  11.00000  0.05    1.21
Q2    1   0.2289  0.4081  0.9405  11.00000  0.05    0.98
Q3    1   0.2770  0.4620  0.9312  11.00000  0.05    0.81
Q4    1   0.8107  0.0826  0.4008  11.00000  0.05    0.63
Q5    1   0.5937  0.0834  0.7152  11.00000  0.05    0.62
Q6    1   0.5298  0.2526  0.5889  11.00000  0.05    0.56
Q7    1   0.0831  0.4218  0.7066  11.00000  0.05    0.54
Q8    1   0.0253  0.4012  0.7586  11.00000  0.05    0.51
Q9    1   0.4192  0.2187  0.5700  11.00000  0.05    0.48
Q10   1   0.7198  0.2625  0.2934  11.00000  0.05    0.48
Q11   1   0.7283  0.0605  0.7121  11.00000  0.05    0.47
Q12   1   1.0542  0.0955  0.6801  11.00000  0.05    0.46
Q13   1   0.5101  0.2823  0.6382  11.00000  0.05    0.46
Q14   1   0.5630  0.3992  0.7822  11.00000  0.05    0.45
Q15   1   0.5215  0.1634  0.5307  11.00000  0.05    0.45
Q16   1   0.5342  0.3812  0.3911  11.00000  0.05    0.43
Q17   1   0.6964  0.0751  0.4124  11.00000  0.05    0.43
Q18   1   0.7790  0.0253  0.4169  11.00000  0.05    0.43
Q19   1   0.3738  0.1982  0.6085  11.00000  0.05    0.42
Q20   1   0.9263  0.2868  0.3739  11.00000  0.05    0.42
;
_shelx_res_checksum              53632
_shelx_hkl_file                  
;
  -1   5   6    6.92    2.98   0
   1  -9   1   68.76    4.61   0
   1  -8   0   17.08    3.84   0
   1  -1  -3   26.89    1.74   0
   2 -10  -1  145.08    6.26   0
   2  -9  -2 1145.85   11.96   0
   4  -8  -7  513.67    9.69   0
   5 -14  -3   47.08    8.58   0
   5  -9  -8   57.47    6.73   0
   6  -8 -10   -7.80    6.55   0
   6  -6 -11   -0.72    5.74   0
   6  -3 -12   43.88    6.33   0
  -1   0   4   56.29    1.74   0
   1  -5  -2  345.62    5.28   0
   2 -11   0   22.80    5.70   0
   6 -13  -6   22.19    8.40   0
   6 -12  -7   45.30    8.25   0
   7 -10 -10    9.00    8.07   0
  -2   1  11  171.85    5.14   0
   2  -8  -3 1473.50   13.73   0
   2  -4  -5  969.74    9.16   0
   4  -4  -9  254.50    7.01   0
   7  -7 -12    8.71    8.12   0
  -1   3   5   -1.84    2.59   0
   1  -7  -1    3.84    3.85   0
   3  -7  -6  105.97    6.15   0
   4 -12  -4  163.39    9.20   0
   5  -8  -9  107.21    7.87   0
   5  -6 -10   53.03    7.01   0
   5  -2 -11   15.10    5.11   0
   6  -4 -12  218.91    8.78   0
   7  -9 -11   11.88    9.19   0
   1  -2  -3 1766.49    9.07   0
   1   9   2  103.99    5.09   0
   3 -11  -3   16.41    6.75   0
   3 -10  -4   15.37    6.78   0
   3  -5  -7   28.00    4.82   0
   4 -13  -3   -3.56    8.33   0
   4  -7  -8  777.85   12.46   0
   5 -13  -5   15.48    9.73   0
   5 -12  -6   19.88    8.13   0
   5 -11  -7  120.04   10.07   0
   5  -3 -11   34.98    6.25   0
   6  -7 -11  185.66    9.43   0
   7  -5 -13   74.70    8.67   0
   1   4  -2  142.06    2.64   0
   1   7   0   47.81    3.93   0
   1   8   1   -2.35    3.81   0
   3 -12  -2   30.03    7.56   0
   4  -5  -9   59.43    6.54   0
   6  -9 -10  278.40   11.43   0
  -1   4   6  291.13    6.17   0
  -1   5   7  600.93    8.98   0
   0  -5   1  134.00    3.56   0
   0   5   2 2392.11   12.93   0
   2  -7  -4  786.61   11.05   0
   3  -9  -5   61.67    6.94   0
   4  -9  -7  405.28   11.23   0
   5 -14  -4   22.64   10.43   0
   6  -5 -12   -1.68    7.34   0
   7 -11 -10   -1.96   10.52   0
   7  -8 -12   24.77   10.06   0
   8  -8 -13  239.48   13.74   0
   0   7   4  703.29    9.34   0
   2  -5  -5 2100.31   15.75   0
   5  -7 -10   62.42    8.63   0
   5  -4 -11   32.49    7.00   0
   6 -13  -7   52.62   11.33   0
   6 -12  -8   12.93   10.47   0
   7  -6 -13    8.76   10.04   0
   0   6   3  386.02    6.72   0
   1  -3  -3    6.04    2.82   0
   3  -1  -8    0.66    3.79   0
   3   0  -8  186.06    5.10   0
   5  -9  -9   28.26    8.90   0
   6 -11  -9   88.73   11.45   0
   6  -8 -11   11.84    8.96   0
   7 -10 -11   51.07   11.52   0
   1  -6  -2  273.63    6.40   0
   2 -11  -1  430.16   11.19   0
   2 -10  -2  188.21    8.62   0
   3  -8  -6    8.60    6.67   0
   3  -6  -7   62.24    6.51   0
   3  -2  -8  320.72    7.47   0
   4  -8  -8   43.59    8.06   0
   4  -6  -9   34.67    7.69   0
   6  -6 -12  283.10   12.06   0
  -1   2   5  583.09    6.72   0
   1  -9   0   20.77    5.51   0
   2  -9  -3   10.90    6.76   0
   4 -13  -4   61.25   11.36   0
   4 -12  -5   11.30    9.21   0
   4 -11  -6   16.37    9.71   0
   4  -1 -10  475.03    9.43   0
   5  -5 -11  142.11    9.10   0
   6 -10 -10  195.20   12.70   0
  -1   5   8   85.23    6.10   0
   0   3   1  100.36    3.15   0
   3 -11  -4    1.03    8.95   0
   3  -3  -8  907.57   11.73   0
   4  -2 -10   34.80    6.12   0
   4   0 -10  458.59    8.78   0
   5 -13  -6   17.63   11.39   0
   5 -12  -7   17.17   10.50   0
   5 -11  -8   14.33   10.90   0
   7  -9 -12   74.65   12.49   0
   7  -7 -13   17.23   10.54   0
   8  -7 -14  203.10   14.68   0
   1  -8  -1  206.00    7.53   0
   1  -4  -3   97.22    4.84   0
   2  -6  -5   13.36    5.60   0
   2  -2  -6  220.88    5.97   0
   2  -1  -6    3.54    3.35   0
   3 -12  -3    6.38    9.13   0
   3 -10  -5  177.01   10.63   0
   5 -14  -5   13.72   12.06   0
   5  -8 -10   49.69    9.92   0
   6  -9 -11  123.98   12.80   0
   6  -7 -12   14.97   10.85   0
  -1   3   6   33.84    4.06   0
  -1   4   7  141.47    5.92   0
   2   0  -6 2012.41   11.95   0
   3  -7  -7    2.67    7.68   0
   3  -4  -8  397.54    9.77   0
   5 -10  -9    4.18   11.50   0
   5  -6 -11   15.90    8.72   0
   6 -13  -8  181.75   15.28   0
   6 -12  -9  108.43   14.59   0
   7 -11 -11   19.28   13.57   0
   0   7   5   96.38    6.15   0
   2  -3  -6   64.54    5.07   0
   4  -9  -8  523.91   14.81   0
   4  -7  -9  -13.15    8.25   0
   6  -4 -13   24.79    9.82   0
   7  -8 -13   52.45   13.34   0
   0  -6   1    7.85    4.05   0
   1   8   2    3.18    5.28   0
   3  -9  -6    4.15    8.21   0
   6 -11 -10   26.27   12.97   0
   7 -10 -12   71.04   14.66   0
  -1   1   5  683.17    7.16   0
   0   6   4  118.01    6.43   0
   1  -7  -2   -2.69    5.29   0
   2 -11  -2   66.83    9.83   0
   3  -5  -8   43.01    7.38   0
   5  -9 -10  274.36   14.32   0
   5  -7 -11   85.77   11.45   0
   5  -3 -12    4.95    9.27   0
   5  -2 -12   26.22    8.23   0
   6  -8 -12    3.58   12.91   0
   6  -5 -13  197.79   12.51   0
   7  -6 -14   -7.16   12.02   0
   0   4   2   12.79    3.49   0
   1  -5  -3  184.68    6.48   0
   2 -10  -3  141.41   10.20   0
   2  -4  -6  172.91    7.33   0
   2   5  -4  166.70    3.46   0
   4 -13  -5   52.06   12.20   0
   4 -12  -6  216.10   13.61   0
   4 -11  -7  385.51   15.77   0
   4  -5 -10   12.57    8.01   0
   5 -14  -6   13.29   14.23   0
   5 -13  -7   -4.37   13.30   0
   5 -12  -8    8.90   13.54   0
   6 -10 -11    8.04   13.70   0
  -1   4   8  154.75    7.08   0
   0   5   3   12.10    4.26   0
   1   5  -1   69.96    3.68   0
   1   7   1   23.83    5.39   0
   3 -12  -4   -1.06   10.56   0
   3  -8  -7   64.48    9.53   0
   4 -14  -4   -0.85   12.06   0
   5  -4 -12  513.68   14.66   0
   6  -6 -13   10.99   12.29   0
   1 -10   0   12.43    7.66   0
   1  -9  -1   40.89    8.05   0
   2  -9  -4  197.26   10.38   0
   3 -13  -3   51.81   12.43   0
   3 -11  -5   42.93   10.64   0
   7  -7 -14  171.22   16.00   0
  -1   2   6    2.93    3.73   0
  -1   3   7  415.35    8.61   0
   0  -8   2   -4.62    5.78   0
   0  -4   0 7894.04   23.62   0
   1   6   0   38.42    4.37   0
   2  -5  -6   15.77    6.80   0
   3 -10  -6  106.88   12.02   0
   3  -6  -8  240.58   10.80   0
   4  -6 -10  116.06   10.57   0
   5  -8 -11   -5.20   11.45   0
   5  -5 -12   30.55   10.92   0
   6 -12 -10   87.78   16.71   0
   6  -9 -12    3.02   13.29   0
  -1   4   9 1344.42   16.41   0
   5 -10 -10   17.97   12.81   0
   6  -7 -13  243.85   16.08   0
  -1  -5   5  219.51    3.73   0
   1  -8  -2   75.67    8.22   0
   1  -6  -3  578.26   11.17   0
   4  -9  -9   30.07   12.66   0
   5  -6 -12  173.53   13.84   0
   6 -11 -11  131.44   17.02   0
   7 -10 -13    7.73   18.32   0
   7  -8 -14   47.53   16.31   0
   0   6   5  157.82    7.64   0
   2  -6  -6 2324.27   23.28   0
   3  -9  -7   49.57   11.05   0
   3  -7  -8  182.18   11.61   0
   4 -14  -5   71.61   16.50   0
   4 -13  -6   59.44   14.23   0
   4 -12  -7   50.97   14.78   0
   4  -7 -10  471.76   15.93   0
   5 -14  -7   20.59   17.30   0
   5 -13  -8   28.93   15.77   0
   2 -12  -2   65.10   12.29   0
   2 -11  -3    4.07   10.69   0
   3  -3  -9    7.71    7.75   0
   3  -2  -9  267.16    9.79   0
   5  -9 -11   68.89   14.16   0
   6 -10 -12  118.70   17.85   0
   6  -8 -13   80.81   15.84   0
  -1   3   8  408.75    9.62   0
   2 -10  -4   28.41   10.87   0
   3 -13  -4   18.99   13.99   0
   3 -12  -5   12.10   13.24   0
   3  -1  -9  104.28    7.51   0
   4  -3 -11  127.47   10.58   0
   4  -1 -11  733.76   14.67   0
   5 -11 -10   36.24   16.14   0
   5  -7 -12    3.89   12.97   0
   6  -5 -14   69.62   14.53   0
  -1   1   6   12.65    4.45   0
  -1   2   7   72.43    6.14   0
   0   2   1  244.88    4.25   0
   2   6  -3  944.67    9.16   0
   3 -11  -6  192.37   14.44   0
   3  -4  -9  164.96    9.90   0
   4  -8 -10   -6.34   12.75   0
   4  -4 -11  124.21   10.71   0
   6 -12 -11   17.73   19.09   0
   7  -9 -14    9.50   17.12   0
  -1  -1   5  666.84    6.38   0
   0   5   4   12.40    5.51   0
   1 -10  -1   66.62   10.15   0
   1  -7  -3   31.57    7.40   0
   1  -3  -4   85.38    5.70   0
   1  -2  -4   36.75    4.85   0
   2  -9  -5  445.95   15.38   0
   2  -7  -6   64.03   10.20   0
   3  -8  -8   27.44   11.26   0
   3  -5  -9   80.16   10.67   0
   4 -10  -9   40.02   14.08   0
   4  -5 -11  581.20   16.96   0
   6  -6 -14  103.29   16.40   0
   7  -7 -15    1.61   17.46   0
  -1   3   9    0.29    6.88   0
   0   6   6 1272.45   16.91   0
   1  -9  -2   61.91    9.55   0
   1  -4  -4   50.69    6.54   0
   1   7   2  106.20    7.35   0
   3 -10  -7  200.42   14.75   0
   5 -10 -11    1.95   14.89   0
   5  -8 -12   46.98   15.19   0
   5  -3 -13    2.73   11.46   0
   6 -11 -12   -7.62   18.40   0
   6  -9 -13  156.76   18.56   0
   2  -3  -7  807.82   13.77   0
   4 -14  -6    8.66   17.58   0
   4 -13  -7  109.56   16.88   0
   4  -6 -11    3.70   12.34   0
   5 -14  -8   99.55   19.79   0
   5 -13  -9  127.29   19.05   0
   5  -4 -13   61.00   13.15   0
  -1   3  10    9.31    7.74   0
   0  -6   0 9667.02   36.17   0
   0   4   3 3807.67   21.68   0
   1  -1  -4 1108.46   10.42   0
   2  -4  -7   16.37    8.45   0
   2  -2  -7  442.24   10.43   0
   3  -6  -9  179.36   12.54   0
   4 -12  -8  288.55   19.09   0
   4  -9 -10  467.73   20.21   0
   5 -12 -10   10.29   18.89   0
   5  -5 -13  567.44   19.45   0
   6  -7 -14  112.11   16.73   0
   7  -8 -15   36.07   18.85   0
   0  -8   1   62.93    7.98   0
   0   3   2 1256.19   11.11   0
   1  -5  -4    6.59    6.51   0
   2 -12  -3  196.59   14.69   0
   2 -11  -4   24.81   12.88   0
   2  -8  -6   56.22   11.91   0
   3 -13  -5   32.78   16.37   0
   3  -9  -8  605.04   19.79   0
   6 -10 -13   30.90   19.66   0
  -1   2   8   13.58    5.92   0
   1  -8  -3   -1.14    9.75   0
   1   6   1    9.34    6.17   0
   2  -1  -7 2302.11   18.74   0
   3 -12  -6   78.66   15.16   0
   4  -7 -11   90.81   14.15   0
   5 -11 -11  101.83   19.70   0
   5  -6 -13   14.00   13.69   0
   6  -8 -14   18.75   17.57   0
   0   5   5  757.29   13.52   0
   2 -10  -5  214.84   14.44   0
   3 -11  -7   -3.99   14.74   0
   3  -7  -9  152.86   13.51   0
   6 -12 -12  131.89   22.73   0
  -1  -2   5  559.52    5.23   0
  -1   0   6 1723.17   13.29   0
  -1   1   7 1213.16   13.40   0
   1 -11  -1   18.19   11.60   0
   1  -6  -4    5.18    8.03   0
   2  -6  -7   59.85   10.39   0
   4 -10 -10   44.89   17.31   0
   5 -14  -9  -17.01   21.54   0
   5  -7 -13    1.68   15.17   0
  -1   2   9  861.53   14.31   0
   1 -10  -2   39.50   11.23   0
   1   7   3    0.47    7.48   0
   4 -15  -6   37.02   21.33   0
   4 -14  -7  277.53   22.35   0
   4 -13  -8  479.95   25.01   0
   4  -8 -11  213.14   17.19   0
   5 -13 -10   85.27   22.45   0
   5 -10 -12   73.89   19.61   0
   6 -11 -13   69.84   21.06   0
   6  -9 -14  119.55   21.46   0
   2  -9  -6   13.23   12.37   0
   3 -10  -8  340.22   18.56   0
   3  -8  -9   23.20   13.23   0
   4 -12  -9   15.56   18.85   0
   6  -6 -15    7.05   17.60   0
  -1   2  10   24.89    8.31   0
   1  -9  -3  187.16   13.16   0
   1  -7  -4  131.57   11.23   0
   1   5   0   58.86    5.34   0
   2 -12  -4  506.01   20.74   0
   2  -7  -7  326.76   14.89   0
   3  -4 -10   57.13   11.81   0
   3  -3 -10 2033.51   25.36   0
   4  -4 -12  123.69   14.15   0
   4  -3 -12   61.68   12.32   0
   5 -12 -11   59.54   21.23   0
   5  -8 -13   32.72   17.02   0
  -1   2  11 1492.99   20.53   0
   0  -9   1  215.01   11.68   0
   0   5   6   30.35    7.94   0
   2 -11  -5 1360.78   27.55   0
   3 -14  -5   13.45   17.54   0
   3 -13  -6   16.54   16.42   0
   3 -12  -7   26.22   17.81   0
   3  -5 -10  134.77   13.83   0
   4 -11 -10  -16.26   18.99   0
   4  -9 -11  139.53   18.25   0
   4  -5 -12   29.49   13.04   0
   4  -2 -12  367.71   15.28   0
   6 -10 -14  -17.55   22.46   0
   6  -7 -15   -3.28   19.20   0
   7  -8 -16   33.35   22.86   0
  -1   1   8  277.90    9.18   0
   0   4   4  596.16   11.41   0
   3  -9  -9    4.57   15.46   0
   3  -2 -10   32.01    9.92   0
   4  -6 -12  384.65   18.83   0
   5 -11 -12   43.66   21.99   0
   5  -9 -13  112.89   20.57   0
   5  -4 -14   -2.14   15.29   0
   0  -4  -1   28.20    4.93   0
   1   3  -2  877.54    6.24   0
   2 -10  -6  788.93   22.86   0
   2  -8  -7  148.50   15.07   0
   2   7  -1  623.27   12.12   0
   3 -11  -8   60.85   17.16   0
   3  -6 -10   38.09   12.98   0
   4 -14  -8    2.18   22.77   0
   4  -1 -12    9.80   11.45   0
   5  -5 -14  168.49   18.51   0
   6  -8 -15  304.03   24.96   0
   0  -8   0  515.06   13.64   0
   0  -5  -1  131.93    7.26   0
   0  -3  -1   95.44    5.06   0
   0   5   7  504.20   14.49   0
   1 -11  -2   13.18   13.44   0
   1  -8  -4  465.55   16.25   0
   1   4  -1  608.85    7.80   0
   1   7   4   10.10    8.25   0
   3  -1 -10  534.58   14.45   0
   4 -15  -7  204.41   24.85   0
   4 -13  -9   71.57   22.68   0
   4  -7 -12    8.40   15.20   0
   5 -13 -11    0.19   24.51   0
   5  -6 -14  308.52   21.19   0
  -1  -1   6   10.35    4.24   0
  -1   1   9  168.02    9.18   0
   1 -10  -3   33.70   12.97   0
   1   6   2   14.93    7.39   0
   3  -7 -10  601.61   20.86   0
   4 -10 -11   -3.19   17.99   0
   6 -11 -14    2.60   24.23   0
   0  -6  -1   11.43    7.11   0
   1  -5  -5  232.00   11.68   0
   1  -4  -5  107.35    8.76   0
   2 -13  -4  302.18   21.54   0
   2  -4  -8  668.61   16.62   0
   2  -3  -8 1909.63   23.72   0
   3 -14  -6   -6.49   21.17   0
   3 -10  -9    2.00   16.59   0
   4  -8 -12  259.29   20.65   0
   5 -12 -12   34.89   24.96   0
   5 -10 -13   43.20   21.39   0
   5  -7 -14  102.63   18.79   0
   6  -9 -15    8.52   22.18   0
  -1   1  10  117.08    9.67   0
   0   3   3   -0.51    5.22   0
   1  -3  -5    0.87    6.70   0
   2 -12  -5   31.90   16.30   0
   2  -9  -7  240.19   17.36   0
   2  -6  -8  708.42   20.07   0
   3 -13  -7   19.86   19.04   0
   3  -8 -10   46.83   15.84   0
   0   4   5  291.96   10.42   0
   1  -9  -4  187.97   15.29   0
   1  -6  -5   18.30   10.28   0
   2 -11  -6  149.23   18.17   0
   3 -12  -8  105.00   19.90   0
   4 -11 -11  184.36   23.77   0
   5  -8 -14   58.33   20.25   0
  -1   0   8  535.61   11.08   0
   2  -7  -8  480.30   19.64   0
   2  -2  -8  133.90    9.43   0
   3   0 -10  152.77   11.22   0
   4 -15  -8   36.63   26.69   0
   4 -14  -9  333.67   28.98   0
   4  -9 -12  108.80   20.70   0
   5 -11 -13   91.88   24.76   0
   6 -10 -15   40.30   25.02   0
   6  -7 -16   31.28   23.76   0
   0  -7  -1  639.69   14.36   0
   1  -7  -5 1155.81   22.11   0
   1  -2  -5  625.66   11.73   0
   3 -11  -9   16.67   19.34   0
   4 -13 -10  131.91   26.15   0
   4  -5 -13  204.69   19.24   0
   4  -4 -13  108.11   16.77   0
   5 -13 -12  -36.39   27.48   0
   5  -9 -14  167.34   23.37   0
   1 -11  -3    3.73   15.51   0
   2 -10  -7   20.71   16.42   0
   2   6  -2  487.86   10.13   0
   2   8   2   10.63   10.79   0
   3  -5 -11  377.66   19.46   0
   4  -6 -13   39.28   18.69   0
   4  -3 -13   -9.94   14.81   0
   6  -8 -16   -0.09   24.31   0
   0   2   2  271.35    6.53   0
   0   4   6 2240.46   24.02   0
   1   6   3  116.96   10.06   0
   2 -13  -5   70.87   21.09   0
   2  -8  -8   21.16   15.11   0
   3 -15  -6  130.94   25.94   0
   3 -14  -7   99.90   23.34   0
   3  -6 -11   33.15   16.80   0
   4 -12 -11   32.37   25.15   0
   4 -10 -12  433.99   26.32   0
   4  -7 -13  136.73   21.37   0
   5  -5 -15   17.57   19.73   0
  -1   0  10   61.53    9.43   0
   0  -8  -1   66.27   11.59   0
   1 -10  -4    6.41   14.07   0
   2 -12  -6  409.97   23.15   0
   2  -1  -8 1435.21   19.10   0
   3 -10 -10   -7.17   21.06   0
   3  -3 -11    9.63   12.22   0
   4  -2 -13   93.60   16.13   0
   5 -12 -13    7.69   27.11   0
   5 -10 -14  109.60   25.91   0
   5  -6 -15   15.54   21.39   0
   6  -9 -16   38.30   26.87   0
  -1  -1   7 1210.94   13.25   0
   2   7   0   32.12    8.79   0
   3 -12  -9   30.32   21.57   0
   3  -7 -11  269.57   20.06   0
   4  -8 -13  192.95   23.63   0
   5  -7 -15   -3.72   22.52   0
   0   3   4 6375.43   33.58   0
   0   4   7    2.94    9.27   0
   2 -11  -7  110.11   19.79   0
   2  -9  -8  574.10   23.56   0
   3  -8 -11  261.92   22.86   0
   3  -2 -11  128.39   14.02   0
   4 -14 -10    9.65   27.58   0
   4 -11 -12   25.60   23.43   0
  -1  -2   6    3.31    4.20   0
   0   4   8   -9.90   11.17   0
   1 -12  -3    0.52   18.54   0
   1  -9  -5  147.04   16.11   0
   2   8   3 1333.91   23.21   0
   4 -13 -11   28.26   28.25   0
   5 -11 -14   60.14   27.63   0
   5  -8 -15  310.71   26.69   0
   0  -9  -1  197.83   15.00   0
   0  -6  -2 2664.71   26.96   0
   0  -5  -2 2370.34   23.68   0
   1 -11  -4   84.06   18.80   0
   1  -5  -6   10.86   12.49   0
   1  -1  -5  748.57   11.99   0
   1   6   4   72.87   10.30   0
   2  -6  -9   23.61   14.71   0
   2  -5  -9   65.13   14.24   0
   2  -4  -9  477.65   18.58   0
   3 -15  -7   26.70   27.42   0
   3 -14  -8   30.13   27.07   0
   0  -4  -2   14.13    7.50   0
   1  -6  -6  394.46   16.90   0
   1  -4  -6  301.19   13.38   0
   2 -13  -6   18.80   21.40   0
   2 -10  -8  370.09   23.36   0
   2  -7  -9  126.78   17.56   0
   3 -13  -9   33.14   26.31   0
   3  -9 -11    0.41   20.68   0
   5  -9 -15   -1.09   25.97   0
   1  -7  -6   13.63   13.65   0
   2 -12  -7   18.86   20.99   0
   2  -3  -9   -3.50   11.92   0
   3  -1 -11  432.95   17.35   0
   4 -12 -12  201.68   29.02   0
   4 -10 -13  -23.02   23.60   0
   5 -12 -14   -9.19   30.15   0
   6  -8 -17   27.15   29.81   0
  -1  -1   9  178.92    9.93   0
  -1  -1  10  125.50   10.58   0
   0   3   5  396.68   12.80   0
   1 -10  -5   30.31   16.55   0
   3 -12 -10   91.44   27.16   0
   3 -10 -11    5.41   23.94   0
   4  -6 -14  115.32   22.94   0
   4  -5 -14   -4.36   20.38   0
   5 -10 -15  130.52   29.71   0
   1  -8  -6  -15.15   14.63   0
   1  -3  -6   32.13    9.36   0
   2   0  -8 2448.36   23.85   0
   3  -6 -12  697.22   27.52   0
   3  -5 -12   19.91   18.00   0
   4 -14 -11   -0.83   29.05   0
   4  -7 -14  226.73   24.74   0
   4  -4 -14  238.44   21.34   0
   0 -10  -1   45.85   15.15   0
   0  -8  -2   -0.93   12.36   0
   1 -12  -4  192.46   22.86   0
   1   5   2    9.55    8.01   0
   1   6   6  859.97   21.18   0
   2  -9  -9   33.44   19.60   0
   3 -15  -8    5.96   31.04   0
   3  -7 -12   68.90   20.85   0
   3  -4 -12    1.61   17.33   0
   4 -13 -12    5.68   31.70   0
   4 -11 -13  207.72   30.69   0
   4  -8 -14    1.16   23.22   0
   4  -3 -14  350.73   22.48   0
   5 -11 -15   35.24   32.00   0
   5  -7 -16  389.90   31.36   0
   5  -6 -16   75.09   24.50   0
   0  -3  -2 1223.23   15.14   0
   1  -9  -6   -9.31   18.25   0
   1   4   0  677.01   11.19   0
   2 -14  -6    5.96   23.99   0
   2 -13  -7  172.76   27.07   0
   2  -2  -9  926.48   20.14   0
   3 -14  -9    4.39   28.34   0
   3 -11 -11  327.83   30.74   0
   3  -8 -12   23.07   22.97   0
   5  -8 -16   -7.85   28.01   0
   0   2   3  956.48   13.01   0
   0   3   6  713.98   16.17   0
   1 -11  -5  234.24   21.65   0
   3 -13 -10   36.59   29.72   0
   3  -3 -12  -10.57   16.53   0
   4  -9 -14   30.38   25.26   0
   2 -12  -8   81.25   24.77   0
   2 -10  -9   67.75   22.29   0
   3  -9 -12    4.71   23.41   0
   4 -12 -13   62.53   31.82   0
   5  -9 -16  124.97   31.39   0
  -3   3   3    9.17   22.64   0
   5  -1   5  -12.60   37.81   0
   6  -1   4   30.83   44.20   0
   7  -1  -7   -4.71   46.00   0
   7  -1   2   37.62   51.12   0
   9   0   2  207.42   65.41   0
   9   1   6   35.73   70.58   0
  -3   3   1   55.62   21.42   0
  -3   3   4    7.44   21.44   0
  -3   4  -5  337.73   30.16   0
  -2   2  -2  363.33   21.32   0
  -2   2   6  254.03   18.48   0
   2  -1   2  754.05   25.31   0
   4  -1   5   46.20   32.04   0
   7  -1  -6   -1.28   45.61   0
   9   0  -8   73.01   61.21   0
  -3   3   0   18.90   20.83   0
  -3   3   5   60.56   23.48   0
   2   0   8  754.64   28.22   0
   3  -1   4  133.26   26.43   0
   6  -1  -7  962.62   51.42   0
   6  -1   3  366.67   48.89   0
   7  -1  -5  -12.39   45.75   0
   7  -1   1  319.71   49.92   0
   7   0   6   14.82   56.25   0
   8   0   4   73.73   59.23   0
   9   0   0   85.62   66.58   0
   9   1   5   31.12   72.91   0
  10   1  -9   96.68   75.10   0
   2  -1  -1  261.95   19.40   0
   2  -1   0   77.61   18.09   0
   2  -1   1 2187.30   34.70   0
   3  -1  -5   79.86   21.83   0
   5  -1  -7   -5.12   31.50   0
   5  -1   4  437.98   43.38   0
   7  -1  -4  -36.36   46.61   0
   7  -1  -1   49.77   48.21   0
   7  -1   0  -23.46   43.42   0
   9   0  -6   52.52   61.66   0
   9   0  -2   87.78   68.12   0
  10   1   1  -20.22   74.66   0
  -3   3  -1   13.88   21.05   0
  -2   3  -7  295.33   25.48   0
   4  -1  -6  132.77   30.49   0
   4  -1   4  534.16   37.99   0
   6  -1  -6   81.54   40.92   0
   6  -1   2   23.16   43.94   0
   7  -1  -3   48.97   47.61   0
   7  -1  -2   83.45   49.04   0
   9   0  -4  299.91   66.44   0
  10   1  -8  104.74   73.56   0
  10   1   0  -15.78   76.76   0
  -3   3   6   37.90   22.85   0
  -2   2  -3 4865.14   51.04   0
   5  -1   3  175.95   39.93   0
   9   1   4  -30.53   69.05   0
  10   1  -7   50.29   72.43   0
  10   1  -1   41.11   78.10   0
  -3   3  -2  301.91   27.86   0
   1   0   6 1100.08   22.98   0
   3  -1   3  156.75   25.29   0
   3   0   8 1962.61   48.70   0
   4   0   8   82.99   36.84   0
   5  -1  -6   29.41   33.20   0
   6  -1  -5  484.20   47.43   0
   6  -1   1  842.21   53.89   0
   8   0  -8   15.85   55.02   0
   8   0   2    9.76   58.43   0
  10   1  -5   67.91   76.31   0
  10   1  -4  -34.13   72.75   0
  10   1  -3  159.93   79.17   0
  10   1  -2   35.30   75.69   0
  -4   4   2   11.28   29.20   0
  -4   4   3 1604.72   46.70   0
  -4   4   4  816.89   40.44   0
   3  -1  -4  136.16   21.97   0
   4  -1   3  298.43   35.32   0
   5  -1   2   -2.94   37.10   0
   6  -1  -4  220.88   45.04   0
   6  -1   0   69.57   44.80   0
   8   1   6  111.34   64.30   0
   9   1   3   46.06   72.55   0
  -4   4   1 1011.18   42.82   0
  -3   3   7   21.43   24.72   0
  -2   2   7  426.20   21.93   0
   3  -1   2  254.79   26.99   0
   4  -1  -5 3924.38   62.90   0
   5  -1  -5   25.75   34.78   0
   6  -1  -3  516.54   49.79   0
   6  -1  -2 1419.34   61.02   0
   6  -1  -1   57.67   43.61   0
   6   0   6   11.02   46.08   0
   7   0   4  233.00   56.61   0
  -4   4   5  298.34   32.68   0
  -3   3  -3   63.41   28.28   0
  -1   2  -8   16.68   18.23   0
   3  -1  -3   16.41   24.18   0
   4  -1   2   47.67   32.84   0
   8   0  -6  680.53   66.64   0
   8   0   0  132.37   61.89   0
   9   1  -9    2.45   67.93   0
   9   1   2   11.91   73.55   0
   9   2   6   56.86   76.31   0
  -4   4   6   -0.86   31.28   0
  -3   4  -7    9.65   32.18   0
  -2   2  -4   33.29   19.62   0
  -1   1   6    0.68    9.91   0
   3  -1   1  464.93   30.13   0
   4  -1  -4  742.87   41.85   0
   5  -1  -4   38.98   36.73   0
   5  -1   0  250.03   42.59   0
   8   0  -4 1265.66   79.38   0
   8   0  -2   18.95   65.18   0
   8   1   5   38.10   65.63   0
   9   1   1  130.76   81.76   0
   3  -1  -2   50.98   23.82   0
   3  -1   0   18.41   24.73   0
   5  -1  -3   -9.23   37.30   0
   5  -1  -2    8.61   37.78   0
   5  -1  -1  340.83   43.10   0
   7   0  -8  204.68   58.00   0
   7   1   7  215.61   61.96   0
   9   1  -8   22.02   67.16   0
   9   2   5  285.48   90.40   0
  10   2  -9   -4.95   88.63   0
   3  -1  -1  257.52   27.83   0
   4  -1  -3   93.15   33.08   0
   5   0   6  649.17   54.34   0
   7   0   2 1071.38   75.35   0
   8   1   4   12.78   71.25   0
   9   1  -7   14.34   76.30   0
   9   1   0  139.28   75.03   0
  -4   4   7  332.72   38.07   0
  -3   3   8  945.18   37.82   0
  -1   1  -4  388.21   17.53   0
   4  -1  -2   -9.41   32.88   0
   9   1  -6   45.57   76.32   0
   9   1  -1   92.37   74.65   0
  10   2  -8    8.30   84.84   0
  10   2   0   -6.38   86.92   0
   6   0   4   -7.37   52.88   0
   7   1   6  197.59   70.26   0
   9   1  -5  146.81   73.45   0
   9   1  -4   15.29   80.08   0
   9   1  -3   56.23   77.82   0
   9   1  -2    5.08   72.47   0
   9   2   4   38.52   84.27   0
  10   2  -7  364.10   96.94   0
  10   2  -2  -47.73   94.41   0
  10   2  -1   20.97   90.32   0
   7   0  -6  342.89   64.93   0
   8   1   3   73.23   74.70   0
  10   2  -5  -35.43   92.16   0
  10   2  -4  -31.98   92.29   0
  10   2  -3   11.17   95.97   0
  -2   2  -5  293.54   25.67   0
   6   0  -8   64.04   50.84   0
   7   0   0   55.39   59.88   0
   8   1  -9  175.68   74.45   0
  -2   2   8  130.11   21.64   0
   4   0   6  315.21   45.94   0
   7   0  -4   77.99   64.45   0
   7   0  -2  156.98   66.40   0
   8   1   2   -5.63   77.94   0
   8   2   6   36.83   82.22   0
   9   2   3   44.83   85.97   0
  -3   3  -5    9.81   33.12   0
   2   0   6 1636.54   40.58   0
   6   1   7  174.79   66.01   0
   7   1   5   19.53   65.02   0
   8   1  -8   37.57   74.83   0
   9   3   6    0.14   96.92   0
   3   0   6 1384.61   49.61   0
   6   0   2 1033.09   73.10   0
   9   2   2  -58.63   86.92   0
   5   0  -8   73.97   45.36   0
   8   1  -7   60.97   76.99   0
   8   1   0  105.06   82.93   0
   9   2  -9  120.81   87.73   0
   6   0  -6  965.20   68.00   0
   7   1   4  185.15   71.75   0
   8   1  -6   22.69   77.19   0
   8   2   5  159.83   82.93   0
   9   2   1   62.30   91.99   0
   9   3   5   64.62  103.24   0
  10   3  -9  -21.71  103.63   0
  -2   2  -6  183.37   30.83   0
   0   1   8   27.51   13.87   0
   4   0  -8  265.64   39.12   0
   6   1   6   72.18   68.03   0
   8   1  -5  396.14   84.35   0
   8   1  -2  181.45   83.01   0
   8   1  -1   23.31   76.74   0
   9   2  -8    9.46   88.90   0
   9   2   0   45.47   94.32   0
  10   3   0   17.50  104.59   0
  -3   2   1  356.70   36.13   0
  -3   2   2   20.56   29.48   0
  -3   3  -6  935.03   48.05   0
   6   0   0  217.14   60.39   0
   7   1   3  313.83   79.19   0
   7   2   7  115.35   83.24   0
   8   1  -4  193.31   78.00   0
   8   1  -3  200.77   79.07   0
   9   2  -7   65.84   90.35   0
   9   2  -1  134.51   97.96   0
  10   3  -8  117.76  100.17   0
  10   3  -1   17.93  108.35   0
  -4   3   1  -10.92   41.98   0
  -4   3   2 2089.12   61.24   0
  -4   3   3   33.97   39.12   0
  -3   2   0   -7.04   32.32   0
  -3   2   3  158.96   31.11   0
   6   0  -4 1425.06   74.63   0
   6   0  -2   90.84   59.58   0
   7   1  -9   -6.68   67.03   0
   8   2   4  -46.12   80.27   0
   9   2  -6   32.09   92.84   0
   9   2  -2  -43.18   94.74   0
   9   3   4  121.68   99.49   0
  10   3  -7  -84.93   99.60   0
  10   3  -6  169.72  109.79   0
  10   3  -3   66.28  110.37   0
  10   3  -2   49.40  108.23   0
  -4   3   0 1222.62   57.31   0
  -4   3   4  330.58   43.51   0
   5   1   7  176.92   62.76   0
   9   2  -5   21.78   86.99   0
   9   2  -4   70.71   89.24   0
   9   2  -3   70.37   90.07   0
  10   3  -5   53.95  106.27   0
  10   3  -4   11.18  105.73   0
  -3   2  -1   34.76   31.98   0
  -3   2   4   -8.12   28.45   0
   4   0   4  200.15   45.96   0
   4   1   8   26.07   53.64   0
   5   0  -6   60.05   49.87   0
   5   0   2   98.61   53.05   0
   6   1   5  -28.84   62.51   0
   7   1  -8  224.76   73.21   0
   7   1   2  -70.36   69.83   0
   8   2   3  -65.74   88.00   0
   9   3   3   30.46  103.83   0
  -4   3  -1  391.31   46.16   0
  -4   3   5  505.58   43.60   0
   7   2   6   39.63   76.82   0
  -3   2   5   -3.59   30.86   0
  -3   3  -7   15.43   42.54   0
   1   0   4   15.18   18.72   0
   7   1  -7   45.23   72.89   0
   7   1   1  381.45   77.81   0
   8   2   2  143.61   93.93   0
   8   3   6  -12.76   94.82   0
  -4   3  -2  334.37   46.28   0
  -4   3   6  276.89   44.08   0
  -3   2  -2   30.44   33.25   0
   5   0   0 1006.34   68.35   0
   6   1   4  -34.29   69.33   0
   7   1   0   -2.88   71.67   0
   8   2  -9  296.07   88.86   0
   9   3   2   99.03  102.74   0
  -2   1   1  270.23   25.05   0
   5   0  -4  146.40   51.46   0
   5   1   6  289.45   64.22   0
   6   1  -9   48.19   65.94   0
   7   1  -6  -27.26   67.95   0
   7   1  -1  -15.14   75.65   0
   7   2   5  588.18   90.85   0
   9   3   1   18.91  107.03   0
   9   4   5   36.46  113.47   0
  -2   1   0   94.25   24.54   0
  -2   1   2 5590.54   59.62   0
   4   0  -6 1975.34   63.21   0
   5   0  -2    7.33   50.86   0
   7   1  -5  -22.18   70.21   0
   7   1  -4   56.49   75.11   0
   7   1  -3   99.62   77.18   0
   7   1  -2  160.53   73.87   0
   8   2  -8  -15.06   87.75   0
   8   3   5  -12.94   98.27   0
   9   3  -9  -27.91  101.32   0
  -4   3  -3  -13.28   43.00   0
  -4   3   7   48.22   43.45   0
  -3   2   6   92.91   33.85   0
  -1   1   7 1314.24   19.60   0
   2   0   4   17.37   28.88   0
   3   1   8   42.67   46.50   0
   4   1   7  143.16   57.29   0
   6   1   3  416.51   76.49   0
   8   2  -7  533.93   94.96   0
   8   2   0  -22.12   86.11   0
   9   3  -8  -17.43  101.03   0
   9   3   0  328.46  108.11   0
  10   4  -7   44.83  117.06   0
  10   4  -2  -24.94  124.62   0
  -2   1  -1 2212.06   44.19   0
  -2   1   3   27.25   22.28   0
  -1   1  -6   93.05   22.47   0
   3   0  -6  464.41   37.05   0
   7   2   4   80.58   82.80   0
   8   2  -6   49.68   88.28   0
   8   2  -1  696.26   97.16   0
   9   3  -1   27.23   97.91   0
   9   4   4   74.11  110.20   0
  10   4  -6  -18.30  113.42   0
  10   4  -5  104.87  119.80   0
  10   4  -4  -16.13  117.89   0
  10   4  -3  -32.26  116.42   0
   5   1   5   20.09   61.92   0
   6   1  -8  505.46   64.94   0
   8   2  -5  299.94   86.31   0
   8   2  -4   30.90   90.18   0
   8   2  -3   -5.56   89.61   0
   8   2  -2  -11.73   86.44   0
   8   3   4   64.52   96.52   0
   9   3  -7   19.21   94.22   0
   9   3  -6  -30.66  102.05   0
   9   3  -2   98.67  101.26   0
   6   1   2   -8.87   65.54   0
   9   3  -5   95.40   96.50   0
   9   3  -4  -29.12   95.34   0
   9   3  -3   34.44   96.47   0
   9   4   3   16.62  113.75   0
  -3   2  -4   12.49   34.46   0
  -2   1  -2  672.05   31.50   0
  -2   1   4  939.38   31.90   0
   4   0  -4 3324.93   76.48   0
   4   0   0 3215.51   79.42   0
   6   1  -7  892.12   75.88   0
   6   2   6   13.24   75.15   0
   7   2   3  158.15   80.18   0
  -3   2   7   81.10   35.04   0
   2   1   8    1.23   35.82   0
   5   1  -9   96.52   56.77   0
   6   1   1  715.74   76.05   0
   8   3   3    9.54   90.77   0
   3   0   2 1550.01   52.89   0
   4   0  -2   89.18   45.08   0
   4   1   6  144.89   54.27   0
   5   1   4  430.16   67.89   0
   6   1  -6   54.29   62.05   0
   6   1   0   65.28   70.27   0
   7   2  -9   35.37   77.81   0
   7   2   2   74.45   84.43   0
   8   4   6  -18.48   98.43   0
   9   4   2   11.78  105.87   0
   9   5   5   20.64  119.26   0
   6   1  -5  438.97   72.89   0
   6   1  -1   75.93   70.14   0
   8   3   2  -52.20   91.05   0
   9   4   1  -28.88  114.58   0
   6   1  -4  181.75   66.24   0
   6   1  -3  458.43   74.73   0
   6   1  -2 1335.00   82.90   0
   6   2   5   51.20   77.67   0
   7   2  -8   33.04   77.92   0
   7   2   1   75.44   84.71   0
   3   0  -4  205.09   35.72   0
   5   1  -8   -9.91   52.90   0
   5   1   3  244.64   66.22   0
   8   3  -9   31.71   86.19   0
   8   4   5  -15.89  105.48   0
   9   4  -9  103.43  103.82   0
   9   4   0   42.14  110.93   0
   9   5   4  -13.01  121.75   0
  -2   1   5 1694.59   36.90   0
   5   2   7   98.80   68.38   0
   7   2  -7  102.37   80.59   0
   7   2   0  171.91   81.02   0
   7   3   5   88.49   90.33   0
   8   3  -8  347.00   99.34   0
   9   4  -8  -43.79  111.27   0
   9   4  -1  131.26  116.51   0
  -3   2   8  286.29   38.30   0
   2   0   2 3207.70   55.98   0
   3   0   0   60.08   35.33   0
   4   1   5   48.47   53.78   0
   7   2  -6   21.63   78.85   0
   7   2  -1  288.06   86.62   0
   8   3   0  266.80   96.49   0
   9   4  -7  118.22  111.16   0
   9   4  -2    3.71  115.31   0
  -4   2   1 1230.94   58.30   0
  -4   2   2  -27.76   41.43   0
  -2   1  -4  694.04   36.81   0
   2   0  -4 1244.04   36.93   0
   3   0  -2   38.73   34.11   0
   4   1  -9   11.58   45.90   0
   5   1  -7  -24.60   54.80   0
   5   1   2   -8.09   57.23   0
   6   2   4   62.57   71.01   0
   7   2  -5  124.17   83.68   0
   7   2  -2  -45.36   77.10   0
   8   3  -7  -71.01   86.30   0
   8   3  -1   30.04   92.09   0
   8   4   4   -8.43  105.15   0
   9   4  -6   -9.72  104.08   0
   9   4  -5  -35.83  110.98   0
   9   4  -4  126.06  113.74   0
   9   4  -3   23.95  110.10   0
   9   5   3    7.29  116.04   0
  -4   2   0  -15.44   43.44   0
  -4   2   3  868.28   52.27   0
  -3   2  -6  554.49   48.49   0
   1   0   2 1031.95   27.43   0
   7   2  -4   17.98   76.97   0
   7   2  -3  206.40   80.88   0
   7   3   4  107.00   92.69   0
   8   3  -6  112.33   90.27   0
   8   3  -5   -1.01   94.31   0
   8   3  -3  -15.85   97.70   0
   8   3  -2   65.40   92.99   0
  -4   2  -1   49.25   45.35   0
  -4   2   4  147.88   42.22   0
   5   1   1  346.81   66.86   0
   8   3  -4   91.64   92.04   0
   9   5   2  -33.93  116.24   0
   5   1  -6  -32.00   56.47   0
   5   2   6   75.51   63.12   0
   6   2  -9  450.98   76.70   0
   8   4   3   47.76   98.31   0
   8   5   6  -73.29  114.42   0
  -4   2  -2   50.30   45.20   0
  -4   2   5  764.16   53.80   0
   5   1   0  262.67   62.07   0
   7   3   3   43.89   85.46   0
   9   5   1   71.69  117.52   0
  -2   1   6   12.55   23.80   0
   2   0   0 6204.89   71.27   0
   4   1  -8  648.51   56.09   0
   5   1  -5   38.99   55.60   0
   5   1  -1  311.38   66.13   0
   6   2   2   61.73   77.48   0
   7   4   6  -14.55  102.09   0
   8   4   2   92.46  100.07   0
  -4   2  -3  952.97   61.35   0
   2   0  -2 2578.63   50.01   0
   5   1  -4   33.66   56.88   0
   5   1  -3   51.76   58.38   0
   5   1  -2  -26.03   58.09   0
   6   2  -8  -33.51   71.73   0
   6   3   6   21.30   78.33   0
   7   3   2   44.54   90.99   0
   8   5   5   40.07  115.76   0
   9   5  -9   99.42  112.37   0
   9   5   0  -24.84  113.89   0
  -4   2   6  -28.02   43.69   0
   4   1   3  363.87   60.22   0
   6   2   1   19.24   77.94   0
   7   3  -9   42.28   86.28   0
   8   4   1  131.96  102.26   0
   9   5  -8   10.25  120.48   0
   9   5  -1   24.19  119.03   0
   9   6   3  -19.49  131.27   0
  -3   1   0   16.69   36.12   0
  -3   1   1  218.52   38.73   0
  -3   1   2   53.74   38.20   0
   4   2   7   11.45   63.92   0
   6   2  -7 1508.95   92.83   0
   8   4  -9  157.60   99.07   0
   9   5  -7    4.06  120.65   0
   9   5  -2   25.47  118.82   0
  -3   1  -1  408.85   44.75   0
   3   1   5   51.33   43.12   0
   4   1  -7 1461.35   68.21   0
   6   2   0    9.09   73.13   0
   7   3  -8  -61.52   87.18   0
   7   3   1   59.15   87.59   0
   8   4  -8  -11.52  106.90   0
   8   4   0   70.05  103.24   0
   8   5   4  -63.68  114.33   0
   9   5  -6  -31.91  121.25   0
   9   5  -5  140.32  118.97   0
   9   5  -4 -101.23  118.15   0
   9   5  -3   54.99  115.87   0
  -4   2  -4   34.08   48.44   0
  -3   1   3  -14.68   34.85   0
   6   2  -6   65.36   69.70   0
   6   3   5  -51.32   78.76   0
   7   3   0  261.44   92.15   0
   9   6   2   13.74  131.70   0
  -4   2   7  559.89   52.85   0
  -3   1  -2  205.49   44.44   0
   5   2   4   23.43   66.06   0
   6   2  -5    8.39   73.61   0
   6   2  -2   15.12   73.19   0
   6   2  -1  522.08   81.44   0
   7   3  -7   56.89   84.10   0
   8   4  -7  350.06  103.33   0
   8   4  -6   95.64  107.95   0
   8   4  -2   26.14  104.57   0
   8   6   6   12.33  124.52   0
  -3   1   4  155.92   38.44   0
   1   1   7 1066.72   37.81   0
   6   2  -4   69.42   74.94   0
   6   2  -3  415.10   80.60   0
   7   3  -6   -0.29   96.20   0
   7   3  -2  267.55   99.09   0
   7   3  -1  -40.98   86.63   0
   7   4   4   67.92   97.07   0
   8   4  -5  102.57  103.33   0
   8   4  -4  203.07  105.67   0
   8   4  -3   69.59  104.43   0
   8   5   3  -64.53  109.21   0
   9   6   1  113.71  134.16   0
   4   1  -6   92.66   53.22   0
   4   1   1 3485.08   95.83   0
   5   3   7  100.44   82.90   0
   6   3   4  117.13   83.58   0
   6   4   7   29.30   95.23   0
   7   3  -5   63.80   88.53   0
   7   3  -4   48.58   88.24   0
   7   3  -3   -6.31   89.14   0
   9   6   0    0.95  139.68   0
  -3   1  -3  150.18   46.30   0
   3   1   4  133.67   47.76   0
   4   2   6   95.84   64.59   0
   5   2  -9   13.35   65.82   0
   5   2   3  -18.66   75.43   0
   8   5   2   51.67  121.45   0
   8   6   5   43.56  136.66   0
   9   6  -9   28.13  130.28   0
  -4   2   8   28.48   50.22   0
   4   1  -5 3811.12   94.05   0
   4   1   0  701.93   64.98   0
   7   4   3    8.16   99.81   0
   7   5   6  -24.59  115.78   0
   9   6  -8   52.27  139.86   0
   9   6  -1   -4.13  135.46   0
  -3   1   5   29.86   36.03   0
   6   3 -10  203.37   86.17   0
   6   3   3  -50.39   82.98   0
   8   5   1  108.75  125.02   0
   9   6  -7    9.61  134.56   0
   9   6  -3  105.42  141.16   0
   9   6  -2    2.32  137.34   0
  -4   2  -6   92.17   62.04   0
   4   1  -4  640.87   62.10   0
   4   1  -1  945.19   68.53   0
   5   2  -8   71.04   67.87   0
   5   2   2  458.04   82.96   0
   7   4   2  275.81  113.21   0
   9   6  -6   87.43  136.51   0
   9   6  -5  -18.41  133.60   0
   9   6  -4   71.83  137.15   0
   9   7   2   54.87  146.32   0
   4   1  -3   60.76   55.59   0
   4   1  -2   74.10   56.93   0
   8   5   0   59.55  116.99   0
   8   6   4   96.96  130.65   0
  -2  14  -7  -38.10  106.83   0
  -1  12  -7  107.41   91.85   0
   1   7 -18  159.52  115.28   0
   1   7 -11  440.01   80.92   0
  -1   8   0   27.31   49.32   0
  -1  13 -11   14.43  112.21   0
   0   9  -6  212.06   71.73   0
   0  11 -15   -3.67  135.66   0
   0  11 -14   75.69  127.01   0
   0  11 -13   89.37  125.50   0
   1   2  -5  578.49   37.05   0
   1   5  -7  570.51   59.27   0
   1   7 -19  388.61  127.54   0
  -1   7   1   17.99   38.13   0
  -1   9  -1   14.22   55.89   0
  -1  11  -4   34.03   82.92   0
  -1  13 -10   68.12  115.84   0
   0  10  -8  209.27   88.13   0
   0  11 -17   20.36  150.29   0
   0  11 -16  -52.86  130.61   0
   0  11 -12   17.61  112.35   0
   1   4  -6  318.79   49.23   0
   1   6  -8  408.93   68.50   0
   1   7 -10  206.53   77.85   0
   1   8 -15  736.45  122.22   0
   1   8 -14  -33.24  106.55   0
  -2   1   6   12.83   26.75   0
  -1  13  -9  -44.45  124.30   0
   0   7  -3    8.10   49.18   0
   0  11 -11  100.49  109.97   0
   1   8 -17  625.24  135.35   0
   1   8 -13  -33.33   94.02   0
  -2  15  -9  -28.56  144.14   0
  -1  10  -2  109.46   70.05   0
   0   6  -2 2686.87   69.74   0
   0  11 -10   90.44  114.92   0
   1   7  -9   47.03   79.68   0
   1   8 -12   16.03   92.02   0
  -1  13  -8  -62.09  122.86   0
   0  10  -7   -0.94   84.51   0
   1   3  -5   17.16   35.77   0
   1   8 -19   53.47  141.22   0
   1   8 -11  957.60  111.11   0
  -2  15  -8   14.26  145.38   0
  -1  12  -5    7.22  100.15   0
   0   9  -5   19.41   71.45   0
   0  11  -9  -27.98  108.30   0
   1   6  -7   39.04   66.12   0
  -1  11  -3   18.63   83.82   0
  -1  14 -12  130.23  144.56   0
   0  12 -16   -5.27  162.37   0
   0  12 -14  -38.86  148.08   0
   1   5  -6  -14.20   53.24   0
   1   8 -20   45.56  148.97   0
   1   8 -10    6.29   95.10   0
   1   9 -15   34.12  127.97   0
   1   9 -14  187.52  127.05   0
  -1   6   2  262.95   33.99   0
  -1  14 -11   66.70  142.38   0
   0   5  -1  150.39   37.22   0
   0  10  -6 1577.24  111.37   0
   0  12 -13   50.90  133.73   0
   0  12 -12  -98.71  137.30   0
   1   7  -8  243.97   76.92   0
  -1  14 -10  -14.94  149.28   0
   0  11  -8   49.04   99.94   0
   1   4  -5  160.57   48.37   0
  -1  12  -4   81.65   98.01   0
  -1  13  -6   47.92  116.78   0
   0  12 -11   20.68  127.33   0
   1   8  -9  941.15   99.09   0
   1   9 -19   35.52  154.63   0
   2   2 -12   67.04   67.01   0
   2   4 -15  171.08   92.09   0
  -1   9   0   39.40   62.27   0
  -1  10  -1  120.88   71.01   0
  -1  14  -9   52.11  132.79   0
   0  -3  -1  116.60   21.93   0
   0   7  -2 1869.37   76.50   0
   1   9 -11  161.08  103.63   0
  -1  -1   3   51.19   22.59   0
   0  11  -7  410.14  103.38   0
   1   6  -6  388.32   67.08   0
   1   7  -7   -2.20   71.20   0
   1  10 -16   49.91  146.40   0
   1  10 -15  120.18  142.41   0
   2   4 -13   46.90   82.23   0
  -1   8   1  192.64   52.75   0
  -1  11  -2   29.51   84.30   0
  -1  14  -8    9.69  127.54   0
   0  10  -5   88.26   82.11   0
   0  12  -9  -52.97  123.96   0
   0  13 -14  -40.95  163.14   0
   1   8  -8  248.65   85.71   0
   1   9 -10  314.15  102.70   0
   1  10 -18   95.82  160.71   0
   1  10 -14  391.77  133.91   0
   1  10 -13  127.10  131.79   0
   2   1 -11  221.40   58.29   0
   2   5 -17  -17.89  110.45   0
   2   5 -15   23.56   98.98   0
   2   5 -14   13.24   93.76   0
  -1  13  -5  140.94  113.63   0
   0  13 -13  -40.15  145.91   0
   1   1  -4 1102.40   35.75   0
   2   4 -12  493.69   83.97   0
  -1   4   3   79.89   17.56   0
  -1  12  -3   52.03   98.25   0
  -1  14  -7   25.58  129.86   0
   0   6  -1   14.86   42.11   0
   0  13 -12    7.07  141.38   0
   1   2  -4   62.70   29.95   0
   1  10 -12  184.90  118.05   0
   2   3 -11   32.99   66.74   0
   2   5 -13  149.96   86.02   0
  -1  15 -10  164.42  161.58   0
   0  12  -8  553.71  120.55   0
   0  13 -11  115.76  137.58   0
   1   3  -4   78.86   39.34   0
   1  10 -11  189.42  112.63   0
   2   6 -17  -35.61  108.39   0
   2   6 -16   42.54  104.73   0
   2   6 -15    6.06   99.69   0
   0   9  -3   22.16   73.07   0
   1   7  -6   59.89   68.88   0
   1   8  -7  -25.95   77.80   0
   1  11 -17   61.01  165.22   0
   1  11 -16   15.22  158.33   0
   2   4 -11  355.15   73.41   0
   2   5 -12   -1.12   78.23   0
  -1  13  -4   66.89  110.25   0
  -1  14  -6   46.43  128.99   0
  -1  15  -9   46.45  153.05   0
   0   8  -2   44.93   62.33   0
   0  10  -4  144.56   86.53   0
   0  13 -10   98.31  133.38   0
   1   6  -5   24.17   62.35   0
   1  10 -10  -48.46  104.78   0
   1  11 -14   -5.56  136.55   0
   2   1 -10   49.25   51.71   0
   2   6 -13   11.18   89.12   0
  -1   7   2    0.34   39.10   0
   0  12  -7   93.80  107.78   0
   1   4  -4   12.74   40.44   0
   1   9  -8   29.98   90.53   0
   1  11 -13  359.09  137.03   0
   2   5 -11  582.66   88.27   0
   2   7 -18  -37.24  131.06   0
   2   7 -17   29.23  118.83   0
   2   7 -16  207.62  117.59   0
   2   7 -15  126.77  117.90   0
  -1  15  -8   80.56  148.07   0
   0   4   0 7891.03   79.81   0
   0  11  -5  323.83   94.95   0
   0  13  -9  232.89  130.52   0
   1  11 -12   99.67  125.70   0
   2   0 -10   69.78   46.85   0
   2   4 -10   29.47   69.99   0
   2   6 -12  465.36   92.97   0
   2   7 -19   84.41  142.92   0
   2   7 -14   -3.61  102.72   0
   0  -4  -2   29.92   24.27   0
   0  14 -12   23.78  150.95   0
   1  10  -9  245.60  105.12   0
   1  11 -11  192.03  128.38   0
   2   7 -13  116.56  106.44   0
  -1   9   1   37.32   61.36   0
   0  12  -6  247.68  111.58   0
   0  13  -8  172.00  129.33   0
   0  14 -11   24.01  155.92   0
   1   8  -6   28.83   74.78   0
   1   9  -7  102.28   91.86   0
   1  12 -16   83.61  166.27   0
   1  12 -15   33.41  161.47   0
   2   5 -10  354.16   81.06   0
   2   6 -11  -30.12   81.02   0
   2   8 -17   33.68  136.69   0
   2   8 -16   28.14  129.66   0
   2   8 -15  207.91  127.28   0
  -1  15  -7  306.66  139.28   0
   1   5  -4   -9.60   49.96   0
   1   7  -5 1193.99   81.09   0
   1  12 -14  327.23  149.44   0
   2   2  -9  925.32   64.29   0
   2   8 -14   56.19  117.16   0
   0  10  -3  342.47   85.11   0
   0  14 -10    1.47  138.47   0
   1  10  -8   31.89   97.01   0
   1  11 -10   55.63  113.83   0
   1  12 -13  -17.93  138.26   0
   2   1  -9   45.10   45.33   0
   2   8 -20   38.87  157.02   0
  -1   5   3  175.08   25.42   0
   0  11  -4  -11.07   91.87   0
   0  13  -7   31.08  122.64   0
   1  12 -12   59.80  134.16   0
   2   7 -11   69.15   95.10   0
   2   8 -13  -32.11  103.63   0
   2   9 -17  -57.86  143.37   0
   0  14  -9  342.04  147.55   0
   1  11  -9  106.34  111.37   0
   2   8 -12  -15.26  106.46   0
   2   9 -19   23.77  155.06   0
   2   9 -18   21.08  140.05   0
   2   9 -16   71.59  130.44   0
  -1   8   2   69.01   49.90   0
   0  12  -5   46.44   97.60   0
   1   9  -6   26.04   80.76   0
   1  12 -11  341.18  134.31   0
   2   5  -9   68.98   68.09   0
   2   9 -14   -7.96  119.46   0
   0   8  -1   25.66   58.00   0
   1   8  -5  708.13   80.84   0
   1  13 -14   40.24  149.44   0
   2   7 -10  243.08   93.63   0
   2   9 -13   45.76  119.91   0
   0  13  -6  -17.41  109.70   0
   0  14  -8   -9.25  126.96   0
   1  11  -8  219.00  112.37   0
   1  13 -13   67.11  146.60   0
   2   3  -8 1869.38   77.26   0
   2   6  -9   26.36   73.91   0
   2  10 -17   15.88  152.15   0
   2  10 -16  -22.30  144.97   0
   0   6   0 9513.70  109.85   0
   0  15 -10   30.48  157.48   0
   1  13 -12  142.27  151.17   0
   2   2  -8  144.63   47.27   0
   2   4  -8  627.67   70.91   0
   2  10 -15   46.95  132.97   0
   0  11  -3   69.91   87.26   0
   0  12  -4   26.86   98.18   0
   1   3  -3   15.45   32.27   0
   1   7  -4  121.39   61.81   0
   2  10 -14   66.62  127.55   0
  -1   1   3   42.60   14.66   0
   0  10  -2  464.84   81.79   0
   0  14  -7  -18.03  121.20   0
   0  15  -9  -18.91  150.09   0
   1   2  -3 1780.54   45.58   0
   1   4  -3   61.50   39.16   0
   1  10  -6  360.85   97.89   0
   1  13 -11   29.33  144.81   0
   2   5  -8   11.00   63.59   0
   2   8 -10   77.26   92.77   0
   2   9 -11  202.73  111.51   0
   2  10 -13   30.86  127.93   0
  -1   6   3  530.37   37.16   0
   0  13  -5   12.26  110.60   0
   1   5  -3  193.75   49.12   0
   1   9  -5   99.61   77.40   0
   1  11  -7   59.85   97.97   0
   2  11 -17 -112.35  157.17   0
   2  11 -16   21.67  155.46   0
   0   9  -1  157.37   65.18   0
   1  13 -10  101.14  138.20   0
   1  14 -13   98.70  165.42   0
   2   6  -8  732.84   80.64   0
   2  10 -12  214.02  119.11   0
   2  11 -15   40.72  140.12   0
   0  14  -6   52.74  125.07   0
   0  15  -8    7.98  144.01   0
   1   8  -4  463.00   72.87   0
   1  12  -8   15.04  109.74   0
   2   9 -10  761.16  115.43   0
   2  11 -14    3.06  133.54   0
   1   6  -3  559.70   59.37   0
   2  10 -11  129.79  117.41   0
   2  11 -13  210.11  140.43   0
   0  12  -3  235.29   95.94   0
   1  11  -6   99.08  101.47   0
   1  13  -9  -95.15  123.58   0
   2   4  -7   38.08   55.13   0
   3   5 -16   -2.87  106.29   0
   3   6 -18  339.16  128.65   0
   0  11  -2   63.94   83.03   0
   0  13  -4  404.91  112.68   0
   0  15  -7   74.10  137.85   0
   1   1  -3   34.53   21.58   0
   1  10  -5   54.11   82.47   0
   1  12  -7   10.99  113.18   0
   1  14 -11  212.08  144.57   0
   2   0  -8 2231.19   57.16   0
   2   5  -7  569.59   67.98   0
   2  11 -12  -13.71  130.76   0
   2  12 -16   15.09  152.77   0
   2  12 -15   55.86  158.01   0
   3   5 -15   34.94   97.35   0
   3   6 -17   27.27  110.77   0
   3   6 -16   28.03  109.79   0
  -1   7   3   61.79   40.19   0
   1   7  -3   35.58   61.47   0
   1   9  -4  173.30   79.36   0
   2   2  -7  438.70   48.09   0
   2   8  -8  -36.20   87.02   0
   2   9  -9   13.12   93.61   0
   2  10 -10   68.36  112.20   0
   2  12 -14  -34.51  150.95   0
   3   6 -15   14.59  106.95   0
   3   7 -19   58.80  138.76   0
   3   7 -18   -2.39  131.35   0
   3   7 -17  106.36  125.23   0
   0   8   0  470.85   58.95   0
   0  10  -1   59.85   69.38   0
   0  14  -5  130.92  123.04   0
   1  13  -8  172.47  129.73   0
   1  14 -10   18.60  136.25   0
   2   6  -7   44.15   66.89   0
   3   3 -14  372.05   85.77   0
   3   4 -14  322.83   89.21   0
   3   5 -14   84.62   94.71   0
   2  11 -11  162.59  118.80   0
   2  12 -13  -20.27  134.62   0
   3   6 -14  820.70  112.99   0
   3   7 -15   24.59  114.22   0
   3   8 -20   34.79  151.97   0
   3   8 -19  -12.30  146.62   0
   0  15  -6   72.33  135.99   0
   0  16  -8  211.82  146.73   0
   1  14  -9  429.69  146.99   0
   2   7  -7  351.35   77.76   0
   3   4 -13  188.50   84.25   0
   3   5 -13  312.23   94.02   0
   1  11  -5  275.51   91.77   0
   1  15 -11  117.51  159.99   0
   2   1  -7 2195.12   59.49   0
   2  10  -9  102.71  101.15   0
   2  11 -10   43.51  118.08   0
   2  12 -12   18.20  131.03   0
   3   3 -13    9.75   73.48   0
   3   6 -13   89.45   97.28   0
   3   7 -14  339.67  106.35   0
   3   9 -19  216.93  152.00   0
   3   9 -18  165.97  147.34   0
   0  12  -2  260.18   92.84   0
   0  13  -3    8.12  101.18   0
   1  10  -4  -25.21   76.35   0
   1  13  -7  156.27  113.98   0
   2  13 -14  -54.37  145.59   0
   3   2 -13  146.34   73.97   0
   1  15 -10   -2.18  150.30   0
   2   4  -6  177.74   56.86   0
   2   5  -6  -15.39   59.84   0
   2   8  -7  114.29   80.83   0
   2  12 -11  116.04  127.31   0
   2  13 -13   32.51  151.36   0
   3   4 -12  -23.05   76.58   0
   3   5 -12  -15.88   83.37   0
   3   7 -13  353.25  101.06   0
   3   8 -14  153.91  110.12   0
   3   9 -16  236.00  130.24   0
  -2   1   5 1688.56   37.68   0
   0   4   1   -5.94   24.26   0
   0   5   1  147.38   32.19   0
   0  11  -1  271.18   80.42   0
   1  14  -8  169.91  126.98   0
   2   6  -6 2159.17   92.93   0
   2  10  -8  355.01  105.76   0
   3   6 -12  607.55   99.32   0
   3   9 -15   28.31  122.24   0
   3  10 -18  218.51  156.76   0
   1   4  -2  164.76   35.99   0
   1   5  -2  291.98   42.65   0
   1   9  -3  133.50   69.51   0
   2   3  -6   76.92   42.69   0
   2  11  -9  -27.10  105.65   0
   2  12 -10    3.17  126.51   0
   2  13 -12   84.42  138.78   0
   3   8 -13  178.42  105.46   0
   3   9 -14   58.77  123.93   0
   3  10 -17  110.66  139.45   0
   3  10 -16   60.25  142.01   0
   0  -3  -2 1313.38   29.17   0
   0   6   1    5.35   32.99   0
   1   6  -2  220.53   50.61   0
   1  12  -5  229.43   98.77   0
   1  13  -6   78.56  116.86   0
   1  15  -9  137.56  149.07   0
   2   7  -6   55.67   68.51   0
   2   9  -7  130.10   86.77   0
   3   7 -12  132.35   93.26   0
   3  10 -15   79.52  139.93   0
   0  -4  -3 3855.97   49.57   0
   1   3  -2  806.12   38.09   0
   1  11  -4   44.13   84.53   0
   1  14  -7   25.74  127.32   0
   2  13 -11  -16.89  141.37   0
   3   2 -12   15.97   63.23   0
   3   4 -11  189.35   75.06   0
   3   5 -11  367.14   83.98   0
   3   8 -12   15.48  104.14   0
   3   9 -13  118.50  118.49   0
   0   7   1  575.43   49.47   0
   0  10   0 1451.06   88.37   0
   1   7  -2    8.41   52.52   0
   2   2  -6  193.92   41.72   0
   2   8  -6   13.13   78.43   0
   2  11  -8   -6.08  107.27   0
   2  14 -13  -21.44  148.64   0
   3   6 -11   23.29   79.95   0
   3  10 -14  115.71  126.10   0
   3  11 -17  186.41  148.13   0
   3  11 -16   55.27  148.83   0
  -1  -1   2  228.07   20.20   0
   0   3   1   91.11   18.84   0
   1  10  -3   55.02   79.79   0
   1  15  -8   50.93  142.24   0
   2  10  -7   23.32   90.07   0
   2  12  -9  116.55  117.28   0
   2  14 -12  106.67  157.16   0
   3   7 -11  253.52   90.99   0
   2  13 -10  250.39  131.01   0
   3   8 -11  270.18  105.61   0
   3   9 -12  -72.28  105.49   0
   3  10 -13   33.79  119.60   0
   3  11 -15   15.17  135.69   0
   1  12  -4  138.52   99.29   0
   1  13  -5    7.56  108.34   0
   1  14  -6  -48.12  121.21   0
   2   9  -6   16.39   86.56   0
   3   1 -12   67.57   60.61   0
   3  11 -14 -111.24  130.71   0
   0   8   1   92.07   51.44   0
   2   5  -5 1985.86   77.45   0
   2   6  -5   57.47   62.88   0
   2  12  -8   91.11  115.75   0
   3   2 -11   97.79   58.79   0
   3   4 -10   49.72   69.44   0
   3   5 -10  111.78   71.37   0
   3   6 -10   21.02   76.48   0
   3  10 -12  183.94  121.77   0
   3  12 -16   91.62  148.79   0
   1  11  -3  -10.16   85.20   0
   1  15  -7  124.50  126.79   0
   2   4  -5  928.11   62.69   0
   2   7  -5 1505.35   88.01   0
   2  11  -7  158.52   99.08   0
   2  13  -9   54.47  123.41   0
   3   7 -10  614.50   92.66   0
   3   9 -11  -60.38   99.88   0
   3  11 -13  206.98  128.91   0
   3  12 -15  -39.07  141.64   0
   1   9  -2   68.15   63.89   0
   2  10  -6  706.12  101.74   0
   2  14 -10  207.02  144.45   0
   3   3 -10 1897.28   84.34   0
   3   8 -10   83.69   90.37   0
   3  12 -14   42.75  149.03   0
   1  16  -8   73.85  136.06   0
   2   8  -5  633.21   84.20   0
   3  10 -11   32.95  113.84   0
   3  11 -12  -30.04  126.17   0
   0   9   1  136.64   59.40   0
   1  13  -4   27.29  102.56   0
   1  14  -5   55.06  116.29   0
   2   3  -5   19.16   42.58   0
   3   9 -10   67.76   96.38   0
   3  12 -13   32.45  142.58   0
   1  10  -2  121.71   74.64   0
   1  15  -6  -44.00  126.38   0
   2  12  -7  -55.69  103.53   0
   2  13  -8  218.36  120.50   0
   2  14  -9  259.38  139.85   0
   3   1 -11  406.87   59.34   0
   3   5  -9   39.79   66.75   0
   3   6  -9  160.37   75.27   0
   3   7  -9  163.22   86.83   0
   1  12  -3  -42.60   91.34   0
   1  16  -7   55.86  142.22   0
   2   9  -5  316.57   80.24   0
   2  11  -6  136.53   93.00   0
   3   2 -10   36.67   53.84   0
   3   4  -9  117.71   67.01   0
   3   8  -9   34.93   89.71   0
   3  11 -11  316.83  119.11   0
   4   6 -17   42.69  113.46   0
   4   7 -17   57.30  120.74   0
   1   6  -1   93.22   44.14   0
   2  15 -10  123.08  147.44   0
   3  10 -10    9.03  100.97   0
   3  12 -12  259.29  130.26   0
   4   6 -16   47.36  106.36   0
   4   8 -17  -12.73  125.74   0
   3   9  -9    2.86   87.21   0
   3  13 -13  -48.77  134.35   0
  -5   0 -12   99.32   24.15   0
  -4  -1 -17   -6.90   25.25   0
  -4   1  -6  140.62   15.62   0
  -3  -1 -18  145.01   31.77   0
  -3   1  -3  156.28   10.54   0
  -1  -2 -21   27.75   33.11   0
   0  -2 -21   20.62   30.67   0
  -6   0  -8    0.13   22.49   0
  -3   1  -9  681.33   24.25   0
  -2   1 -10   13.70   16.05   0
  -1   1  -5  833.39   15.68   0
  -6  -1 -13   31.95   29.37   0
  -5  -1 -15  458.54   39.52   0
  -3   1  -8   74.54   16.50   0
  -3   1  -4  120.60   12.54   0
  -2   1  -9  236.38   18.64   0
  -1   1  -8   95.63   13.82   0
  -1   1  -6  110.91   11.21   0
   0  -1 -18   12.18   27.15   0
  -3   1  -7  999.16   25.80   0
  -3   1  -5   28.66   13.71   0
  -2  -1 -18   13.76   30.51   0
  -2   1  -4  713.12   16.09   0
  -1   1  -7 1090.88   22.07   0
   1  -1 -17  139.63   25.20   0
  -7  -2 -13  192.80   38.79   0
  -4  -1 -16   19.62   32.09   0
  -3  -1 -17   63.68   34.22   0
  -3   1  -6  213.32   16.54   0
  -2  -2 -20   -7.99   34.73   0
  -2   1  -8    6.84   14.87   0
  -2   1  -5  176.05   13.43   0
   0  -2 -20   37.82   32.73   0
   0   0 -14  118.28   20.98   0
  -6  -2 -15   -5.69   38.01   0
  -6  -1 -12   81.15   30.58   0
  -5   0 -10 1202.54   37.92   0
  -4   0 -12   45.41   26.85   0
  -2   0 -14  -11.37   25.64   0
  -1  -2 -20  148.63   37.49   0
   0  -3 -22   69.23   35.63   0
   1  -1   2 1371.93   14.51   0
   1   0 -12 3460.79   42.11   0
   3  -1  -6    7.43    4.58   0
  -5  -1 -14    7.54   31.52   0
  -4  -2 -18    8.92   36.62   0
  -3  -2 -19   91.20   37.36   0
   0  -1 -17   -0.05   26.87   0
  -6  -1 -11    6.71   30.05   0
  -2  -1 -17   17.76   30.59   0
  -1  -1 -17    7.86   29.04   0
   1  -2 -19   14.85   29.13   0
   1  -1 -16  699.56   31.65   0
  -5  -2 -16   84.56   39.51   0
  -4  -1 -15   24.22   31.86   0
  -3  -1 -16  133.09   32.83   0
  -2  -2 -19   30.18   36.97   0
   2  -1 -14   72.82   19.91   0
  -6  -2 -14    3.89   33.84   0
  -5  -1 -13  265.82   34.16   0
  -5   0  -8 1178.05   35.35   0
   0  -3 -21   14.86   35.90   0
   0  -2 -19   30.31   31.51   0
   3  -1  -7  -13.16    5.40   0
  -6  -1 -10   -7.78   28.26   0
  -4  -2 -17  205.17   38.46   0
  -3  -2 -18   10.88   34.75   0
  -3   0 -12 1372.07   39.20   0
  -1  -3 -21  -25.94   34.91   0
  -1  -2 -19  192.86   34.56   0
   0   0 -12   12.47   18.43   0
   1   0 -10   58.98   14.21   0
  -4  -1 -14   25.97   31.15   0
  -4   0 -10  226.96   25.07   0
  -2  -1 -16    0.57   28.15   0
   0  -1 -16   46.09   24.44   0
   1  -2 -18   39.58   27.55   0
  -6  -2 -13   35.20   34.51   0
  -5  -2 -15   13.28   36.51   0
  -5  -1 -12  212.44   32.79   0
  -5   0  -6  660.70   26.82   0
  -3  -1 -15  503.09   35.78   0
  -2   0 -12   15.93   21.59   0
  -1  -1 -16  463.63   31.93   0
  -6  -1  -9   -7.51   24.07   0
  -5   0  -2  101.71   14.98   0
  -2  -3 -20   28.23   36.38   0
  -2  -2 -18   -3.88   32.22   0
  -1   0 -12  534.36   25.89   0
   2  -1   0   76.84    5.83   0
  -6  -3 -15   51.34   39.67   0
  -5   0  -4   85.94   16.80   0
  -4  -2 -16   12.52   33.32   0
  -3   0   2   19.04    4.13   0
  -1  -3 -20   29.84   36.74   0
   0  -3 -20  -21.75   32.72   0
   0  -2 -18   10.12   27.55   0
  -6  -1  -8   19.65   25.47   0
  -5  -1 -11  -10.80   27.80   0
  -4  -3 -18   84.43   38.28   0
  -4  -1 -13   98.33   28.48   0
  -3  -3 -19   -6.25   36.50   0
  -2  -1 -15   34.49   26.68   0
   0  -1 -15   15.73   22.36   0
   1   0  -8  581.43   15.81   0
  -6  -2 -12   25.85   30.86   0
  -5  -2 -14  147.62   34.56   0
  -4   0  -8   85.52   19.80   0
  -1  -1 -15  753.05   33.64   0
   1  -2 -17 2208.60   47.04   0
   1  -1 -14   23.68   19.82   0
  -7  -3 -12  361.73   39.68   0
  -6  -1  -7  186.47   26.14   0
  -2  -2 -17   -8.80   32.43   0
   2  -1 -12   20.15   14.87   0
  -6  -3 -14   -4.99   37.50   0
  -5  -3 -16   29.27   36.43   0
  -5  -1 -10 1109.28   39.22   0
  -4  -2 -15   -4.29   31.57   0
  -4  -1 -12   -3.50   26.92   0
  -2  -3 -19   22.79   34.94   0
  -1  -4 -21   17.77   39.21   0
   0  -4 -21   60.28   37.80   0
   1  -3 -19    6.98   29.91   0
   1   0  -6 1749.61   19.35   0
  -6  -2 -11    6.55   31.46   0
  -4  -3 -17   15.51   39.14   0
  -3  -3 -18  327.05   42.98   0
  -3  -2 -16   45.75   32.36   0
  -3  -1 -13  559.96   34.53   0
  -2  -1 -14   -9.89   24.90   0
  -2   0 -10   24.81   18.51   0
  -1  -3 -19   34.20   35.31   0
  -1  -2 -17  601.80   36.77   0
  -1   0 -10   21.62   18.20   0
   0  -2 -17   22.24   26.19   0
   0  -1 -14   -3.14   22.05   0
  -5  -2 -13  314.25   35.41   0
  -4   0  -6  278.46   20.89   0
  -1  -1 -14   33.02   23.58   0
   0  -3 -19   12.20   30.13   0
   1  -1 -13 1013.52   29.57   0
  -5  -1  -9  711.72   34.08   0
  -4   0   0 3269.65   26.98   0
  -3   0  -8 2059.93   38.02   0
  -2  -4 -20   84.39   42.44   0
   1  -2 -16   -9.90   23.97   0
   2  -1 -11  224.25   16.45   0
  -6  -3 -13   25.16   36.93   0
  -6  -2 -10    2.33   30.25   0
  -5  -3 -15   18.50   35.82   0
  -4  -2 -14   88.55   33.74   0
  -4  -1 -11   28.47   25.29   0
  -2  -2 -16  -17.61   29.92   0
  -5  -2 -12  -18.74   32.30   0
  -4  -4 -18   18.28   39.51   0
  -4   0  -4  197.62   17.09   0
  -3  -4 -19   86.08   40.67   0
  -3  -2 -15   89.46   31.62   0
  -3  -1 -12 1321.75   41.46   0
  -2  -3 -18  169.78   36.91   0
  -2  -1 -13   -3.71   24.25   0
   0   0  -8  195.42   15.08   0
   1  -3 -18  198.01   31.81   0
  -5  -1  -8   26.55   24.37   0
  -4  -3 -16   39.73   36.16   0
  -4   0  -2  470.64   16.64   0
  -3  -3 -17   47.02   35.81   0
  -1  -2 -16    3.61   27.76   0
  -1  -1 -13  733.18   32.41   0
   0  -4 -20  107.79   37.37   0
   0  -2 -16   28.16   25.88   0
   0  -1 -13  314.10   23.89   0
  -6  -2  -9   16.45   29.00   0
  -2   0  -8  712.66   24.60   0
   0  -3 -18  121.95   33.56   0
   1  -1 -12  650.88   24.84   0
   2  -1 -10   20.53   12.29   0
  -7  -4 -12   -6.81   37.92   0
  -6  -3 -12   10.67   33.70   0
  -5  -3 -14   65.84   36.32   0
  -4  -2 -13   12.88   31.34   0
  -3   0  -6 1354.94   29.75   0
  -2  -4 -19  -14.06   39.71   0
  -1   0  -8  512.51   20.76   0
   1  -2 -15  290.38   27.16   0
  -6  -4 -14   63.86   41.94   0
  -5  -2 -11  191.96   33.27   0
  -3  -2 -14   95.05   32.81   0
  -3  -1 -11   -1.38   25.21   0
  -2  -3 -17  -17.94   36.19   0
  -2  -1 -12   61.08   24.11   0
   2  -2 -14    1.05   19.61   0
  -6  -2  -8    4.31   27.32   0
  -4  -4 -17   13.63   39.90   0
  -4  -3 -15   -1.65   35.30   0
  -3  -4 -18   35.52   39.34   0
  -4  -1  -9  103.76   24.19   0
  -3  -3 -16  463.63   41.56   0
  -2  -5 -20  -23.04   44.14   0
  -1  -4 -19   42.79   36.74   0
  -1  -2 -15  496.71   33.61   0
  -1  -1 -12   38.68   21.81   0
   0  -4 -19   25.73   36.07   0
   0  -2 -15   -2.26   24.46   0
   1  -4 -19   48.01   32.60   0
   1  -3 -17    2.52   28.67   0
  -6  -3 -11   18.99   32.28   0
  -5  -3 -13   13.35   34.64   0
  -5  -1  -6  259.53   25.16   0
  -1  -3 -17  -43.56   30.74   0
   0  -3 -17    2.82   31.24   0
   0   0  -6 5131.81   37.67   0
   1  -1 -11  681.46   23.86   0
   2  -1  -9   63.19   12.19   0
  -6  -4 -13   -0.34   39.87   0
  -5  -4 -15  -12.34   38.51   0
  -4  -2 -12   -1.83   28.61   0
  -3  -5 -19   46.28   43.21   0
  -3  -1 -10  642.09   32.08   0
  -3   0  -4    0.74   12.91   0
  -2  -2 -14   24.76   29.84   0
  -2   0  -6 1611.63   29.00   0
  -6  -2  -7  222.57   29.75   0
  -4  -1  -8   -6.98   22.82   0
  -3  -2 -13  410.26   34.39   0
  -2  -4 -18  -15.02   37.28   0
  -1  -5 -20   23.51   39.05   0
   1  -2 -14  376.44   27.42   0
  -6  -3 -10   -5.24   32.88   0
  -5  -1  -5   -3.12   19.59   0
  -4  -4 -16   12.79   38.31   0
  -4  -3 -14   11.82   33.90   0
  -3  -4 -17  114.22   39.98   0
  -3  -3 -15  -17.17   35.14   0
  -3   0   0   66.33    8.10   0
  -2  -3 -16   44.77   33.42   0
  -1   0  -6 1094.52   22.23   0
   0  -5 -20   17.84   39.26   0
   0  -1 -11   69.71   20.37   0
  -7  -5 -12  -14.90   43.37   0
  -5  -3 -12  386.73   39.86   0
  -3   0  -2 1596.97   22.82   0
  -1  -2 -14  161.64   28.02   0
  -1  -1 -11   81.42   21.31   0
   0  -2 -14   17.19   25.25   0
   1  -4 -18   76.95   32.85   0
  -6  -5 -14  -20.07   43.72   0
  -6  -4 -12  -14.14   38.53   0
  -6  -2  -6    6.58   26.09   0
  -5  -2  -9  129.84   30.19   0
  -5  -1  -4  450.59   24.55   0
  -3  -1  -9  760.10   31.91   0
  -2  -5 -19   80.52   41.31   0
  -1  -3 -16  193.77   32.76   0
   0  -6 -21   -3.26   43.75   0
   0  -4 -18    6.02   34.59   0
   1  -3 -16  868.45   37.14   0
   1  -1 -10  132.64   16.99   0
  -4  -5 -17  -16.18   41.59   0
  -4  -1  -7  134.75   23.08   0
  -3  -5 -18    7.67   41.60   0
  -2  -2 -13    2.75   26.72   0
  -2  -1 -10   21.14   21.11   0
   0  -3 -16   12.06   30.08   0
   0   0  -4  400.50   11.12   0
  -6  -3  -9   45.50   32.06   0
  -5  -1  -3  196.58   20.11   0
  -4  -4 -15   51.91   40.44   0
  -4  -3 -13    5.87   34.09   0
  -3  -2 -12   32.44   27.64   0
  -2  -4 -17   65.60   37.26   0
  -2   0  -4   20.88   11.53   0
  -1  -5 -19  300.71   44.94   0
  -1   0   2  337.42    4.92   0
  -3  -4 -16  110.10   38.47   0
  -3  -3 -14   -5.32   33.37   0
   1  -2 -13    5.39   20.98   0
   2  -2 -12   91.12   19.37   0
  -5  -5 -15  531.99   48.51   0
  -5  -3 -11  -23.64   30.21   0
  -5  -2  -8  154.16   27.06   0
  -4  -2 -10   -5.83   27.73   0
  -1  -6 -20  284.65   48.10   0
  -1  -2 -13   63.57   25.25   0
   0  -5 -19   48.69   38.21   0
   0  -1 -10 1024.32   27.87   0
  -6  -5 -13   48.93   39.88   0
  -6  -4 -11   32.90   34.91   0
  -5  -4 -13  181.50   39.19   0
  -5  -1  -2    8.19   16.36   0
  -4  -1  -6  183.00   20.94   0
  -2  -5 -18   14.32   41.60   0
  -1  -4 -17  295.22   38.22   0
  -1   0  -4   14.49    9.02   0
   0  -2 -13   36.87   22.06   0
  -6  -3  -8   34.99   30.46   0
  -4  -5 -16   17.85   40.63   0
  -3  -5 -17   30.17   43.59   0
  -3  -2 -11  594.75   34.92   0
  -2  -2 -12  -12.42   26.40   0
  -2  -1  -9  222.01   22.36   0
  -1  -3 -15   83.48   29.82   0
   0  -6 -20   67.05   43.23   0
   0  -4 -17   15.07   33.00   0
   1  -4 -17  156.27   32.73   0
   1  -3 -15   22.63   25.65   0
   1  -1  -9  203.63   15.56   0
  -4  -4 -14  -10.62   38.25   0
  -4  -3 -12   72.60   31.50   0
  -2  -6 -19  -11.51   45.23   0
   0  -3 -15   28.64   26.55   0
  -4  -6 -17   -1.29   46.61   0
  -4  -1  -5   60.51   18.84   0
  -3  -4 -15   87.59   38.64   0
  -2  -4 -16    5.69   34.15   0
  -2  -3 -14   -2.09   29.68   0
  -2   0  -2 3166.64   26.50   0
  -1  -5 -18   68.61   40.09   0
  -6  -5 -12   -2.98   41.18   0
  -6  -4 -10   33.20   35.83   0
  -5  -5 -14    0.64   39.37   0
  -5  -4 -12    2.88   37.63   0
  -4  -2  -9   52.55   25.04   0
  -3  -6 -18  -19.01   42.00   0
  -3  -3 -13   81.57   31.44   0
  -3  -1  -7  973.22   29.46   0
  -1  -1  -9 1395.04   31.94   0
   0  -1  -9  361.02   21.23   0
   1  -2 -12   10.17   19.75   0
   2  -3 -14    6.72   22.21   0
  -6  -3  -7  152.30   31.02   0
  -1  -2 -12  259.26   26.47   0
   0  -5 -18  -10.90   36.27   0
   1  -5 -18   46.34   34.70   0
   2  -2 -11  356.43   20.24   0
  -5  -6 -15   -5.75   46.31   0
  -4  -5 -15   55.59   43.38   0
  -3  -2 -10   -2.40   25.47   0
  -2  -5 -17   -6.29   38.51   0
  -2  -1  -8   16.13   18.37   0
  -2   0   0 6217.65   26.27   0
  -1  -6 -19   44.37   40.47   0
  -1  -4 -16   12.70   32.87   0
  -1  -3 -14   84.23   30.80   0
   0  -2 -12    6.98   20.86   0
  -5  -2  -6   94.96   24.63   0
  -4  -1  -4  603.89   23.64   0
  -3  -5 -16    5.14   39.38   0
  -2  -2 -11  131.63   25.70   0
  -1   0  -2 1066.57   13.88   0
   0  -6 -19   25.74   40.52   0
   0  -4 -16    7.72   32.02   0
   1  -4 -16    1.55   28.83   0
   1  -3 -14  159.32   26.34   0
   1  -1  -8  284.00   15.16   0
  -6  -6 -13  -14.22   41.52   0
  -6  -4  -9  -29.57   33.75   0
  -4  -4 -13   34.99   34.91   0
  -4  -2  -8  251.98   28.15   0
  -2  -6 -18   64.13   44.98   0
  -2  -4 -15   15.85   35.17   0
   0  -3 -14   49.74   27.60   0
  -6  -5 -11  -27.06   39.88   0
  -6  -3  -6   22.35   30.01   0
  -5  -5 -13  407.79   44.32   0
  -5  -4 -11   95.14   37.05   0
  -4  -6 -16   21.82   42.87   0
  -3  -6 -17   94.12   47.44   0
  -3  -4 -14    6.26   33.98   0
  -3  -1  -6  208.30   20.08   0
  -2  -7 -19   20.93   48.42   0
  -2  -3 -13   -0.45   28.55   0
  -1  -1  -8  113.51   18.88   0
   0  -7 -20  -11.36   41.74   0
   3  -1  -2   83.67    7.38   0
  -3  -7 -18  156.46   51.83   0
  -1  -2 -11  752.83   32.34   0
   0  -1  -8   10.32   15.21   0
  -5  -2  -5 1357.55   36.73   0
  -4  -5 -14   20.52   41.91   0
  -4  -1  -3  322.39   20.30   0
  -2  -1  -7 1034.39   28.40   0
   0  -5 -17   30.88   36.45   0
   1  -2 -11 1585.56   34.05   0
   2  -3 -13  151.92   24.13   0
  -5  -6 -14  163.33   45.01   0
  -5  -3  -8   -4.62   29.88   0
  -4  -3 -10  220.77   33.53   0
  -3  -2  -9  421.86   28.89   0
  -2  -5 -16   11.25   37.50   0
  -2  -2 -10   12.09   24.26   0
  -1  -6 -18  135.17   42.00   0
  -1  -4 -15  134.09   33.04   0
   1  -5 -17  105.95   35.06   0
  -6  -6 -12   35.02   45.04   0
  -6  -4  -8   24.49   34.13   0
  -4  -4 -12   11.68   34.25   0
  -4  -2  -7   41.83   24.58   0
  -3  -5 -15  777.68   49.24   0
  -1  -7 -19   59.75   47.11   0
  -1  -3 -13  -15.29   25.90   0
   2  -2 -10   17.51   15.66   0
  -6  -5 -10   -6.37   39.33   0
  -5  -7 -15   50.28   47.01   0
  -5  -5 -12  176.13   43.84   0
  -5  -4 -10  235.43   38.32   0
  -4  -6 -15   14.21   46.59   0
  -3  -1  -5   25.75   16.64   0
  -2  -6 -17    0.77   43.70   0
  -2  -4 -14   -1.02   34.23   0
   0  -6 -18    3.97   40.23   0
   0  -4 -15   30.43   31.77   0
   1  -6 -18  194.36   43.03   0
   1  -4 -15  764.18   37.97   0
   1  -3 -13   63.57   24.33   0
   1  -1  -7 1284.65   22.18   0
  -6  -7 -13   49.18   48.85   0
  -5  -2  -4   -0.90   21.39   0
  -4  -1  -2   38.92   14.36   0
  -3  -6 -16   66.41   46.21   0
  -3  -3 -11  -22.24   27.92   0
  -2  -7 -18   30.18   48.50   0
  -2  -3 -12   79.71   28.86   0
   0  -3 -13   -2.88   24.00   0
  -4  -7 -16   35.10   46.46   0
  -3  -7 -17   38.07   49.46   0
  -1  -5 -16  223.18   38.64   0
  -1  -1  -7 1116.77   26.96   0
  -5  -6 -13   54.92   44.62   0
  -5  -3  -7   67.13   28.43   0
  -3  -2  -8   76.25   22.80   0
  -2  -1  -6  306.56   19.96   0
  -1  -2 -10    0.74   20.68   0
   0  -1  -7  934.67   22.47   0
  -6  -6 -11   -4.16   41.40   0
  -6  -4  -7  -14.68   31.58   0
  -4  -3  -9    1.15   26.60   0
  -4  -2  -6   85.58   22.85   0
  -2  -5 -15  -10.54   36.79   0
  -2  -2  -9  366.35   26.82   0
  -1   0   4   58.64    6.48   0
   0  -5 -16  -10.29   34.45   0
   1  -2 -10   22.86   16.99   0
  -6  -5  -9   21.94   36.36   0
  -5  -7 -14    2.11   45.90   0
  -5  -5 -11   64.09   37.58   0
  -4  -4 -11   12.42   31.43   0
  -4  -1  -1 3300.64   32.88   0
  -3  -5 -14   -5.83   35.23   0
  -3  -1  -4  109.98   15.72   0
  -1  -4 -14  845.10   40.10   0
   0  -2 -10   -4.58   19.01   0
   1  -5 -16   27.30   30.90   0
   2  -3 -12   79.29   20.74   0
  -6  -7 -12   17.68   44.21   0
  -5  -4  -9   60.50   30.13   0
  -5  -2  -3   38.61   17.58   0
  -4  -6 -14  -42.65   38.14   0
  -1  -8 -19   45.35   47.69   0
  -1  -7 -18  225.82   42.92   0
   2  -4 -14   -8.19   21.65   0
  -3  -6 -15    7.59   36.96   0
  -3  -4 -12  271.43   32.76   0
  -2  -6 -16  -36.22   35.75   0
  -2  -4 -13    1.58   27.86   0
  -2  -3 -11  -10.84   23.53   0
   0  -6 -17   28.90   35.63   0
   0  -4 -14  167.06   27.58   0
  -4  -7 -15   10.28   35.28   0
   0  -3 -12   80.54   18.92   0
  -2   9   3   36.62  151.52   0
  -1  11   0   99.30  190.65   0
   0   3  -2 1333.15   78.17   0
   0  15  -1   66.40  285.64   0
   1  17  -2  408.52  356.53   0
   2   2  -6  231.57   66.17   0
   2  16  -5  211.71  349.47   0
   3   6  -9  199.01  153.93   0
   3  10  -9   74.43  222.90   0
   4  12 -10  -74.07  283.17   0
  -2   4   4  128.28   53.20   0
  -2   7   3  152.27  102.15   0
  -1   5   0   76.73   82.08   0
  -1  15   2   -2.05  277.26   0
   1  12  -5  279.68  239.45   0
   1  16  -3   40.85  325.56   0
   2  12  -7   94.68  248.86   0
   3  14  -8   -5.73  304.06   0
  -2  10   3   88.89  159.08   0
   3  11  -9  -55.80  238.01   0
  -1  12   0  103.15  193.72   0
  -1  14   1   67.89  235.73   0
   0  14  -2   81.18  243.94   0
   1  15  -4  -36.97  294.34   0
   2  15  -6   55.20  305.77   0
  -2   6   3  789.04   93.08   0
  -2  11   3  -48.23  176.26   0
   0  12  -3  178.66  210.37   0
   1   4  -5  108.86   80.71   0
   1  13  -5  -70.11  237.00   0
   2   4  -7  -19.70   91.91   0
   3   5  -9   68.67  124.06   0
  -1  13   0   14.43  226.27   0
   0  16  -1   -6.80  291.28   0
   3  15  -8   94.92  318.87   0
   4   9 -11  -25.30  222.78   0
  -1   8  -1   -6.11  135.82   0
  -1  10  -1  166.66  173.82   0
  -1  15   1   45.75  271.13   0
   0  13  -3  -35.55  239.12   0
   0  15  -2  246.41  282.41   0
   1   8  -6   -0.34  149.01   0
   1   9  -6  -33.80  165.79   0
   1  10  -6  309.90  189.21   0
   2  -5   1 2626.41  122.46   0
   2   8  -8  -84.35  169.25   0
   2   9  -8  463.38  197.81   0
   4  10 -11   -2.57  236.60   0
   4  14 -10 -143.15  306.90   0
   0  -3   4 6435.38  134.41   0
   1   7  -6   60.52  134.96   0
   1  11  -6  -12.99  214.36   0
   1  14  -5  -71.97  256.97   0
   2  10  -8  379.51  200.16   0
   2  14  -7   64.74  269.73   0
   2  16  -6   97.29  328.29   0
   3   2  -8  294.11   78.34   0
  -1   7  -1    1.31  113.17   0
  -1  11  -1   17.23  175.98   0
   0   9  -4  719.66  174.93   0
   2   7  -8  483.16  148.41   0
   2  11  -8  -80.50  213.24   0
  -1   4   0  634.28   73.73   0
  -1  14   0   85.00  228.37   0
   0  14  -3  525.38  267.09   0
   0  17  -1  111.48  313.64   0
   1  12  -6  -29.59  219.85   0
   2  12  -8  147.51  253.32   0
   3   4  -9  149.57  115.83   0
   3  14  -9   23.14  294.93   0
   4  12 -11   58.09  274.97   0
  -2   5   3   -4.94   69.71   0
  -2   8   2  -22.14  119.82   0
  -1  -1   5  781.71   62.90   0
  -1  12  -1  -38.97  190.78   0
  -1  16   1 -145.12  294.94   0
   0   7  -4  690.38  145.39   0
   0  11  -4  119.10  191.32   0
   0  16  -2   55.13  313.22   0
   1   6  -6  456.50  124.67   0
   1  15  -5  -38.93  273.33   0
   2   6  -8  732.07  145.77   0
   2  15  -7   12.86  305.98   0
   3  -5  -1   66.84   99.44   0
   3   8 -10   89.30  178.48   0
   3   9 -10   20.30  196.31   0
   3  10 -10   -9.46  217.93   0
  -2  11   2  149.12  180.83   0
   0  12  -4   10.11  220.82   0
  -2   7   2 2577.27  141.06   0
  -1  13  -1 -162.80  225.11   0
  -1  15   0    6.83  265.76   0
   0  15  -3   41.36  278.19   0
   2   3  -7  740.72   89.70   0
   3   7 -10  489.78  166.31   0
   3  15  -9   51.29  313.74   0
  -2  12   2    2.31  193.15   0
   0  13  -4  308.50  244.96   0
   1  -3   1  459.35   71.63   0
   1  16  -5  118.72  323.68   0
   2  16  -7 -133.29  322.32   0
   4  14 -11   59.65  314.24   0
  -1  14  -1   15.37  246.14   0
   0   6  -4  112.35  114.25   0
   0  17  -2   72.61  317.49   0
   1  14  -6  -62.99  258.69   0
   2   5  -8   63.39  116.24   0
   2  14  -8  -59.75  265.17   0
   3  13 -10  108.50  272.05   0
  -1  16   0  -17.93  297.10   0
   1  10  -7   -5.97  195.24   0
   2  -4   0  592.51   81.77   0
   3   6 -10   78.60  145.95   0
  -1  11  -2   28.09  182.40   0
   0  14  -4 -159.33  241.02   0
   0  16  -3  -25.03  294.38   0
   1  -4   3  844.27   97.31   0
   1   9  -7   20.04  166.89   0
   1  11  -7  -33.44  200.57   0
   1  15  -6  -23.63  298.37   0
   2   9  -9   -3.99  189.55   0
   2  10  -9  -49.77  205.32   0
   2  15  -8  329.70  317.38   0
   4  11 -12    9.05  254.57   0
  -2   6   2  487.32   93.15   0
  -1  12  -2  -22.67  194.25   0
  -1  15  -1   73.06  263.09   0
   1   8  -7   46.83  149.58   0
   1  12  -7   56.20  222.61   0
   2  11  -9 -102.67  207.98   0
  -2   9   1   64.03  140.62   0
  -2  10   1  242.28  147.21   0
  -1  13  -2  -32.77  225.82   0
   0   2  -2  204.96   47.58   0
   0   9  -5  166.41  158.41   0
   0  10  -5  164.83  177.57   0
   0  11  -5  293.65  195.31   0
   0  15  -4  551.14  285.69   0
   2   8  -9  726.34  171.11   0
  -2  12   1  307.26  203.15   0
  -1  -2   8    1.77   84.88   0
  -1   7  -2  161.10  117.67   0
  -1  17   0   13.78  315.93   0
   0  -2   3 1092.77   71.69   0
   0   8  -5  436.70  155.85   0
   0  12  -5   86.71  207.75   0
   0  17  -3   22.26  329.42   0
   1   7  -7  -45.42  132.40   0
   1  13  -7   47.02  240.96   0
   1  16  -6  -49.24  318.65   0
   2  13  -9   45.31  263.22   0
   3   5 -10  154.32  133.80   0
   3  15 -10  -80.24  315.18   0
   4  13 -12   35.36  301.17   0
  -2   8   1  669.41  131.36   0
  -1  16  -1  162.62  303.69   0
   0  13  -5  -56.09  241.28   0
   1  14  -7  171.11  275.14   0
   2   7  -9  139.43  143.59   0
   3   9 -11   50.70  199.70   0
   3  10 -11   24.31  217.63   0
  -2  13   1   91.84  215.91   0
  -1  14  -2   57.78  231.23   0
   0  16  -4   32.61  306.09   0
   2   4  -8  637.65  106.69   0
   2  14  -9  385.02  276.87   0
   3  12 -11  158.22  240.53   0
   0  14  -5   52.72  263.61   0
   3  -5   0  -38.22  103.75   0
  -2   7   1  574.98  114.58   0
  -1  10  -3  -41.57  172.73   0
  -1  15  -2   89.66  266.13   0
   1   6  -7   38.78  119.04   0
   1  15  -7  244.34  300.35   0
   2  15  -9  -72.54  311.31   0
  -1   2   1   93.66   29.56   0
  -1   3   0   -3.20   49.99   0
  -1   6  -2   48.30  101.35   0
  -1  12  -3  167.05  197.79   0
  -1  17  -1 -121.00  313.90   0
   1  10  -8   86.55  198.61   0
   1  11  -8  160.65  217.46   0
   3  14 -11    7.74  291.22   0
  -2   5   2  418.60   74.77   0
  -2  10   0  686.68  168.28   0
  -2  11   0  -23.20  175.61   0
  -2  12   0  587.08  200.83   0
  -1  13  -3   81.84  216.64   0
   1  -4   4   12.66   90.03   0
   1   9  -8  166.94  181.27   0
   1  12  -8   49.95  223.72   0
   1  16  -7  -55.64  319.06   0
   2  10 -10  223.46  213.99   0
   2  11 -10   56.67  228.19   0
  -1   8  -3  974.56  153.32   0
  -1  16  -2  206.87  282.26   0
   0   6  -5  130.81  124.30   0
   1  13  -8  371.63  245.23   0
   2  12 -10   -0.30  231.51   0
   3   4 -10   93.54  117.93   0
  -2  13   0  -22.71  215.34   0
  -1   4  -1  144.39   70.76   0
  -1  14  -3 -105.72  228.51   0
   0   9  -6  224.08  170.79   0
   0  16  -5  -22.29  312.77   0
   1   8  -8  289.27  166.46   0
   1  14  -8  305.56  279.70   0
   2   2  -7  413.32   64.62   0
   2  13 -10  368.40  252.28   0
  -2  14   0   95.72  236.52   0
   0   4  -4  542.17   90.16   0
   1  -2   0  224.34   48.63   0
   2  -3  -1  -38.88   59.98   0
   2   8 -10  -69.97  170.96   0
   2  14 -10  149.47  295.06   0
   3   6 -11   38.63  143.39   0
  -2   6   1   46.46   83.92   0
  -2   8   0  104.62  128.38   0
  -1  -2  10   28.62   94.70   0
  -1  15  -3  -15.70  247.35   0
   0   8  -6   82.31  154.88   0
   0  14  -6  117.11  247.39   0
   1  -3   2   71.17   70.95   0
   1  15  -8  137.35  301.99   0
   2  -4   1  140.34   77.44   0
   2   5  -9   91.73  117.75   0
   3  10 -12   50.01  224.02   0
   3  11 -12   22.80  243.11   0
  -2  15   0  107.41  259.66   0
  -1   7  -3  -16.05  116.86   0
   1   7  -8  245.70  147.96   0
   2  15 -10   33.63  303.63   0
   3   9 -12   60.67  200.50   0
  -1   5  -2    4.59   79.66   0
  -1  10  -4   58.37  174.68   0
  -1  11  -4   -8.10  181.92   0
  -1  16  -3  165.78  295.94   0
   0  15  -6  -53.51  270.53   0
   1  16  -8   85.52  325.58   0
   2   7 -10  115.46  153.61   0
   3  14 -12   -0.63  303.20   0
  -2  11  -1 1027.69  193.91   0
  -2  12  -1   48.65  196.18   0
  -1  13  -4  267.34  222.31   0
   0  -3   7    5.79   91.26   0
   3   2  -9  262.96   76.44   0
  -2   7   0   66.19  109.72   0
  -2  13  -1  175.66  199.69   0
  -1   9  -4  439.88  154.04   0
  -1  14  -4   61.74  231.98   0
   0   5  -5  751.04  113.93   0
   0   7  -6  115.50  129.35   0
   0  16  -6  521.26  302.59   0
   1  10  -9  298.28  203.08   0
   1  12  -9   87.54  224.60   0
   1  13  -9  -78.00  257.04   0
   3   8 -12   65.05  181.39   0
  -2  14  -1   67.42  238.60   0
   0  -2   4  104.01   64.07   0
   0  11  -7  395.71  199.54   0
   0  12  -7   25.29  212.11   0
   0  13  -7  135.20  251.07   0
   1   3  -6   30.92   71.35   0
   1  14  -9  429.21  283.08   0
   2  11 -11   94.60  215.78   0
   2  12 -11   67.72  230.14   0
   2  13 -11 -110.78  264.68   0
   3   5 -11  274.64  135.12   0
  -2   9  -1  152.80  135.48   0
   0  10  -7  -90.76  176.21   0
   0  14  -7   32.84  263.53   0
   1   6  -8  435.81  133.40   0
   2  10 -11  -65.99  192.48   0
   2  14 -11  131.88  296.81   0
  -2  15  -1  259.92  243.14   0
  -1  -1   7 1239.27   80.26   0
  -1   8  -4  -59.29  132.62   0
   0   9  -7  217.31  174.01   0
   1  15  -9  183.79  293.54   0
   2   9 -11  154.51  192.17   0
   3  -4  -1  -38.71   81.08   0
   3   7 -12   64.81  163.82   0
  -1  16  -4  -49.14  283.36   0
   0  15  -7   30.35  281.29   0
   3  12 -13   81.44  262.50   0
  -2   8  -1  233.61  129.61   0
  -2  12  -2  279.43  204.90   0
  -2  16  -1   68.34  288.60   0
  -1  11  -5   28.37  183.83   0
  -1  12  -5   17.19  203.65   0
  -1  13  -5  -33.84  235.54   0
   3  11 -13   94.37  228.34   0
   3  13 -13  -19.85  272.99   0
  -2  13  -2  103.38  204.65   0
  -1  10  -5   65.75  178.37   0
  -1  14  -5   40.98  233.22   0
   2  -4   2  877.20   91.68   0
   3  10 -13   11.50  222.10   0
  -3   8   3  -42.90  119.58   0
  -2   4   2  347.24   59.94   0
  -2   6   0 2527.22  118.89   0
  -2  10  -2   87.01  166.30   0
  -2  14  -2 -116.50  217.22   0
  -1  15  -5  142.18  270.76   0
   1  12 -10  -17.44  240.93   0
   1  13 -10  144.85  260.01   0
   3   9 -13  -22.60  201.35   0
  -2  15  -2  -42.25  257.40   0
   0  13  -8  239.46  255.77   0
   1   7  -9  103.22  147.89   0
   1  11 -10   -8.05  207.55   0
   1  14 -10  147.83  287.65   0
   3   6 -12  662.06  154.92   0
  -1  16  -5  -40.26  303.60   0
   0  11  -8  146.31  197.03   0
   0  14  -8  -14.99  248.64   0
   1  10 -10  -63.17  187.02   0
   1  15 -10 -168.07  299.83   0
   2  11 -12   -9.10  229.82   0
   2  12 -12   84.76  232.83   0
   2  13 -12  -86.02  253.82   0
  -3   9   2    6.51  139.12   0
  -2   7  -1  675.34  121.75   0
  -2   9  -2  -26.04  137.31   0
  -2  16  -2   -8.74  268.33   0
  -1  -1   8  310.15   74.17   0
  -1   4  -2   31.55   67.05   0
   0  10  -8  189.95  181.54   0
   0  15  -8  -11.99  279.93   0
   2   5 -10  293.43  121.74   0
   2   7 -11   66.36  154.11   0
   2  14 -12   -7.23  287.87   0
   3   8 -13  277.45  189.05   0
  -1   5  -3   63.28   84.27   0
   0  -2   5 2231.88   91.05   0
   0   4  -5  290.67   82.02   0
   1   9 -10  245.28  189.62   0
  -3  11   1  -74.29  170.80   0
  -2  12  -3  -92.60  189.78   0
  -2  13  -3  -27.61  207.09   0
  -2  14  -3  220.07  244.45   0
  -1   3  -1  421.66   55.60   0
  -1  11  -6  115.15  198.98   0
  -1  12  -6  320.01  209.15   0
  -1  13  -6   20.27  222.58   0
  -1  14  -6   -9.97  254.23   0
   0   2  -3  897.12   55.39   0
   0  16  -8  284.90  307.04   0
  -3   7   3  209.59  105.92   0
  -2   8  -2  -44.25  129.63   0
  -2  11  -3  -63.56  170.58   0
  -1  15  -6   76.22  282.04   0
   2  -4   3 1410.47  104.79   0
   2  -3   0   65.40   62.55   0
   2   9 -12   69.47  191.55   0
   3  11 -14  -47.57  243.45   0
   3  12 -14  -90.98  248.22   0
   3  13 -14   83.72  274.43   0
  -3   6   4   86.17   82.14   0
  -3  10   1   -3.61  151.12   0
  -2  10  -3   31.42  168.68   0
  -1   6  -4   59.09  108.21   0
  -1  10  -6  -18.15  170.22   0
  -1  16  -6   98.40  307.79   0
   1   8 -10   -9.56  165.40   0
   3  -4   0  119.92   82.34   0
  -3   8   2   82.46  114.71   0
  -2  16  -3    7.38  270.46   0
   0  12  -9 -103.68  230.37   0
   0  13  -9  305.45  259.01   0
   0  14  -9  301.02  275.27   0
   1  12 -11  273.09  229.71   0
   1  13 -11  -42.61  240.91   0
   1  14 -11  -14.51  275.14   0
   2   6 -11  -26.81  135.16   0
  -3  12   0  185.26  190.80   0
  -2   3   3   56.97   36.30   0
   0   8  -8  198.46  149.99   0
   0  11  -9 -104.23  209.61   0
   0  15  -9   52.28  297.19   0
   1  11 -11  268.35  214.43   0
   1  15 -11    8.52  297.69   0
   2   2  -8  130.55   66.50   0
   2   8 -12   93.71  177.30   0
   2  13 -13   73.81  285.48   0
  -3   9   1   46.77  134.59   0
  -2   9  -3   80.89  153.29   0
  -1   7  -5  191.54  125.78   0
   0   6  -7   36.39  116.62   0
   2  14 -13  -18.73  287.22   0
  -3  11   0  126.28  172.61   0
  -2   5   0  133.66   76.28   0
  -2   6  -1  -76.86   90.70   0
  -2  12  -4  158.32  191.25   0
  -2  13  -4  352.70  215.48   0
  -2  14  -4   30.44  226.13   0
  -2  15  -4  262.41  267.90   0
  -1  13  -7  212.96  227.88   0
  -1  14  -7  -40.73  258.53   0
   0  -2   6  726.95   74.39   0
   1  10 -11  164.64  195.28   0
   2  11 -13   96.66  216.59   0
  -2   7  -2  864.35  120.49   0
  -2  11  -4  -10.67  186.20   0
  -1  12  -7   89.98  206.34   0
   1   7 -10  249.50  143.33   0
   2  10 -13 -111.70  212.63   0
  -3  10   0   75.64  151.79   0
  -2  16  -4  136.23  272.51   0
  -1  11  -7  519.95  197.82   0
   1   2  -6  -13.00   54.97   0
   1   9 -11   58.86  188.61   0
   2   4 -10   92.49  101.38   0
  -3   7   2   51.59  101.97   0
  -3  13  -1  133.70  213.08   0
  -2   8  -3 1398.84  154.75   0
  -2  10  -4   76.10  171.43   0
  -1   8  -6    1.56  139.33   0
   0   7  -8  398.14  139.37   0
   0   9  -9   22.60  167.45   0
  -3  12  -1   34.21  193.18   0
  -2   4   1  569.48   61.78   0
  -1   2   0  186.37   33.04   0
   0  13 -10    6.64  238.42   0
   0  14 -10    6.68  267.69   0
   0  15 -10   45.49  298.48   0
   1  12 -12  104.33  244.97   0
   1  13 -12   29.66  253.01   0
   1  14 -12  168.36  280.26   0
   2   9 -13   88.41  204.62   0
   3  -4   1  120.84   87.56   0
  -3   6   3   62.09   84.45   0
  -2  13  -5  -49.36  227.28   0
  -2  14  -5  351.82  250.00   0
  -1   5  -4  -16.26   94.01   0
   0  12 -10  -45.17  220.57   0
   2   5 -11  442.54  127.08   0
  -3   9   0   38.49  134.72   0
  -3  11  -1   75.70  159.56   0
  -2  12  -5   21.88  205.56   0
  -2  15  -5  238.10  262.10   0
  -1   4  -3  858.21   83.99   0
  -1  13  -8  -76.43  242.88   0
  -1  14  -8  196.93  264.61   0
   0  11 -10  138.82  206.90   0
   1  11 -12  -45.94  211.39   0
   2  13 -14 -109.95  285.72   0
  -2  16  -5   11.66  279.68   0
  -1   9  -7  236.65  163.34   0
  -1  12  -8  273.87  229.33   0
   0  -2   8  296.55   88.98   0
   0   4  -6 2253.77  110.09   0
   0   5  -7  508.35  118.06   0
   0   8  -9  464.50  158.05   0
   1   6 -10   43.72  135.69   0
   2  -3   1   59.04   61.55   0
   2  12 -14   46.59  246.70   0
  -3  10  -1   59.14  159.23   0
  -3  13  -2   54.23  219.07   0
  -3  14  -2 -126.42  232.50   0
  -2  11  -5  159.08  185.66   0
  -1   7  -6  525.28  134.46   0
   0   3  -5  380.93   75.60   0
   0  10 -10    4.98  185.55   0
   1  10 -12  234.39  200.19   0
   2   8 -13  114.52  182.15   0
   2  11 -14   87.48  243.17   0
   4  -4  -1 1086.24  106.61   0
  -3  12  -2  111.93  195.16   0
  -2   6  -2 1178.66  119.39   0
  -1  11  -8  -51.94  190.85   0
   0   6  -8 1072.60  142.42   0
   2   6 -12  368.64  150.55   0
  -2   7  -3   14.57  113.88   0
  -2  10  -5  362.99  181.07   0
   0  14 -11   83.46  283.90   0
   1   1  -5  658.02   45.83   0
   2  10 -14  106.00  221.16   0
  -3   7   1  -32.83  106.52   0
  -3   8   0   22.95  121.63   0
  -3  11  -2  -39.78  175.82   0
  -2   5  -1 2538.90  105.46   0
  -2   8  -4  -41.23  137.51   0
  -2  13  -6   67.67  233.99   0
  -2  14  -6   95.65  232.80   0
  -2  15  -6  341.11  281.86   0
  -1   3  -2   77.45   56.23   0
  -1   8  -7  -30.01  141.48   0
   0  13 -11  -17.16  240.27   0
   1  14 -13  169.71  287.22   0
  -3   5   4    8.89   63.82   0
  -3   9  -1  328.08  147.95   0
  -2  12  -6   77.98  215.46   0
  -1  14  -9  347.37  277.87   0
  -1  15  -9    7.03  288.42   0
   0   7  -9   95.57  135.53   0
   0  12 -11   23.58  224.37   0
   1  12 -13   24.45  230.09   0
  -3  14  -3   20.95  235.86   0
  -3  15  -3  -21.26  265.69   0
  -1  13  -9  -56.58  231.13   0
   0  11 -11   29.53  222.79   0
   2   7 -13    6.88  166.05   0
  -3   6   2   -3.01   79.31   0
  -3  10  -2  108.51  162.35   0
  -3  13  -3   76.40  201.83   0
  -2   9  -5   62.99  151.36   0
  -2  11  -6  191.49  198.85   0
  -1  12  -9   75.37  217.03   0
   1  11 -13  401.72  220.95   0
   2  12 -15   59.84  271.34   0
  -3  12  -3   38.22  198.88   0
  -1   9  -8   39.90  162.18   0
   0   2  -4   92.75   50.06   0
   1   4  -9 1306.67  116.61   0
   2   4 -11  284.63  117.18   0
  -2   4   0  495.80   67.29   0
  -2  15  -7   -8.97  285.86   0
  -1   6  -6  888.78  125.22   0
  -1  11  -9  178.17  202.03   0
   2  11 -15   -3.30  239.60   0
  -3  11  -3  -19.66  180.85   0
  -2  10  -6  422.43  176.99   0
  -2  13  -7    7.82  237.13   0
  -2  14  -7  -10.65  240.40   0
  -1   7  -7 1387.14  150.41   0
   0  14 -12   -8.14  273.98   0
   2   8 -14 -121.44  181.93   0
  -3   9  -2   13.27  145.89   0
  -3  14  -4   28.66  240.63   0
  -3  15  -4   26.78  271.52   0
  -2   6  -3  700.19  111.33   0
  -2   7  -4  578.69  126.83   0
  -1   4  -4   31.00   76.39   0
  -1  10  -9  109.51  195.23   0
  -1  14 -10 -158.39  275.08   0
  -1  15 -10  230.28  294.57   0
   0   5  -8  180.57  116.67   0
   0  13 -12  137.15  259.87   0
  -3  13  -4  457.76  227.75   0
  -2   8  -5  943.26  149.17   0
  -2  12  -7  -22.99  207.75   0
  -1  13 -10   57.75  252.29   0
   0   4  -7  -16.92   90.06   0
   0   9 -11   93.13  187.09   0
   0  12 -12 -143.84  224.17   0
   1   9 -13  -45.63  197.47   0
   1  12 -14  161.41  256.95   0
   2  10 -15  -71.54  209.39   0
  -3  10  -3  108.65  169.63   0
  -3  12  -4  -47.90  204.99   0
  -2   5  -2  -20.83   87.19   0
  -1  12 -10   69.22  236.87   0
   2  -3   3  103.91   77.70   0
   2   6 -13   -2.07  147.16   0
  -3   5   3  -71.33   62.88   0
  -2   9  -6  427.52  162.05   0
  -2  11  -7   92.52  192.95   0
   0  -1   4 1103.29   62.63   0
   0   7 -10  448.00  158.56   0
   0  11 -12  -44.82  211.02   0
   1  11 -14   39.56  235.51   0
  -3   6   1  109.85   83.71   0
  -2  14  -8  -82.65  266.65   0
  -2  15  -8  -93.94  271.72   0
   1  -2   3 4574.97  102.82   0
   2   9 -15  -36.83  210.83   0
   2  12 -16  146.88  266.56   0
  -3  11  -4   44.96  174.81   0
  -3  15  -5   98.22  274.03   0
  -2  13  -8  -14.67  222.54   0
  -1  11 -10  103.58  206.00   0
  -3   8  -2  102.91  135.05   0
  -3  13  -5  -28.54  226.85   0
  -2  10  -7  145.33  180.46   0
  -1   2  -1   22.44   41.51   0
  -1  14 -11  333.12  285.57   0
   0   8 -11 1021.59  176.22   0
   0  13 -13  -14.00  271.10   0
   1   8 -13  -37.44  177.69   0
   1  10 -14  353.35  223.33   0
  -3   7  -1  608.50  119.94   0
  -3   9  -3  236.28  146.13   0
  -2  12  -8  169.92  214.42   0
  -1   5  -6  -58.43  107.63   0
  -1   6  -7   30.60  118.13   0
  -1   7  -8  154.77  147.69   0
  -1  10 -10   -4.56  204.73   0
  -1  13 -11   11.27  261.69   0
  -3  10  -4  184.30  171.92   0
  -3  12  -5  214.06  215.27   0
  -2   6  -4  -20.56  113.88   0
  -2   8  -6   18.74  140.08   0
   3  -3   0   -0.38   75.31   0
  -2   4  -1  108.78   62.94   0
  -2  15  -9  147.02  288.94   0
  -1  12 -11  307.07  230.06   0
   1   4 -10  -20.14  104.35   0
   1   5 -11  586.68  131.08   0
   1  12 -15   -5.36  252.21   0
  -3  11  -5   80.37  196.52   0
  -3  14  -6   60.00  251.04   0
  -3  15  -6  -97.83  261.01   0
   0  11 -13  104.22  215.91   0
   1   6 -12  462.80  148.55   0
   1   9 -14  216.46  189.85   0
   2   4 -12  495.70  123.31   0
  -3   5   2  142.02   67.85   0
  -3   6   0  451.64  100.09   0
  -3  13  -6  187.98  235.79   0
  -2   5  -3  551.15  106.43   0
  -2  13  -9   43.07  231.34   0
  -1   9 -10  388.28  188.33   0
  -1  11 -11  152.26  224.52   0
   0   6 -10   -4.10  126.41   0
   2   5 -13  141.37  132.81   0
  -4  11  -1  843.26  192.47   0
  -2   3   1   20.65   46.60   0
  -2  10  -8   82.57  191.11   0
  -1  14 -12  128.76  290.76   0
   0   4  -8  -17.87  102.27   0
   1  -2   5 1705.61   91.95   0
   2   3 -11  -59.29   96.76   0
  -3   4   5   29.83   44.00   0
  -3   8  -3   75.38  128.03   0
  -3   9  -4 1174.08  164.81   0
  -3  12  -6   70.14  217.04   0
  -2  12  -9   17.21  216.15   0
   0  -1   8   45.70   75.77   0
   0  10 -13   43.96  200.72   0
   0  13 -14  -36.50  270.20   0
   4  -3  -2 2151.80   99.08   0
  -3   7  -2   77.80  119.64   0
  -3  10  -5  195.91  181.61   0
  -1  13 -12  230.97  261.62   0
   0   8 -12   17.84  176.96   0
   1  10 -15   35.67  227.49   0
   3  -3   1    0.87   77.30   0
  -3  14  -7   56.80  260.38   0
  -3  15  -7   11.68  269.23   0
  -2   7  -6  143.25  130.33   0
  -2   8  -7  -36.06  146.22   0
  -2  14 -10   42.28  276.38   0
  -1   7  -9   93.54  149.25   0
   0  12 -14   96.54  254.40   0
   1   8 -14   18.97  171.69   0
  -4  10  -1  100.94  162.62   0
  -4  13  -3  285.06  226.91   0
  -3  11  -6   52.82  202.16   0
  -2   6  -5  215.44  114.60   0
  -2   9  -8   15.77  175.39   0
   1  12 -16   98.97  259.35   0
  -4   9   0  231.34  142.52   0
  -4  11  -2   79.60  181.03   0
  -3  13  -7  -33.05  219.59   0
  -2  13 -10  155.93  251.89   0
  -1   8 -10   82.37  161.11   0
   0   9 -13  -41.71  184.24   0
   0  11 -14   22.49  237.74   0
   2   2 -10   36.84   73.06   0
  -4  12  -3  -83.54  203.29   0
  -3   5   1   13.61   73.19   0
  -3   6  -1   58.94  100.06   0
  -2   4  -2  859.37   85.73   0
  -1   3  -4  127.11   67.70   0
  -1  11 -12    7.31  214.42   0
   2  -2   0   91.06   51.28   0
  -4   8   1  554.24  133.47   0
  -4  14  -4 -118.11  245.15   0
  -3   8  -4  108.44  135.25   0
  -3   9  -5   -3.62  152.30   0
  -3  12  -7  100.35  207.68   0
  -2  10  -9  -66.83  186.52   0
  -2  12 -10   47.38  223.36   0
  -1   9 -11   52.24  178.67   0
  -3   4   4  -51.78   51.58   0
  -3   7  -3  105.72  124.68   0
  -3  10  -6  451.47  178.32   0
  -3  14  -8  137.51  268.55   0
  -1  13 -13  105.70  263.99   0
   0   5 -10   10.56  121.80   0
   0   6 -11    1.44  132.01   0
   0   7 -12  -16.60  162.10   0
   4  -3  -1   51.68   81.45   0
  -4  10  -2  318.18  171.27   0
  -4  11  -3   74.09  185.54   0
  -4  13  -4  187.06  213.98   0
  -2  11 -10   29.41  219.92   0
  -2  14 -11   22.72  273.82   0
   1   7 -14   69.85  170.44   0
  -4   9  -1  435.15  150.13   0
  -3  11  -7  357.04  199.67   0
  -3  13  -8  209.48  232.68   0
  -2   7  -7   -9.97  132.78   0
  -2   8  -8    5.69  153.69   0
  -2  13 -11  318.64  268.38   0
  -1  12 -13  110.77  249.92   0
   0   8 -13  -32.58  184.53   0
   1  10 -16  -45.27  216.21   0
  -4  12  -4  169.96  209.70   0
  -4  14  -5   49.16  258.28   0
  -2   3   0  146.14   51.86   0
  -2   9  -9   19.98  170.76   0
  -1   6  -9  241.49  137.21   0
   0   4  -9  514.15  104.89   0
  -4   8   0  149.71  127.29   0
  -3   6  -2  256.58  109.46   0
  -3  12  -8  130.07  229.35   0
  -2   6  -6  920.71  130.90   0
  -2  12 -11   -9.41  242.10   0
   0   9 -14    3.02  205.20   0
   0  11 -15  132.00  248.98   0
   1   3 -10   29.00   91.02   0
  -4  13  -5   23.08  230.88   0
  -3   5   0   15.33   75.40   0
  -3   8  -5  318.01  143.93   0
  -3   9  -6  106.71  160.51   0
  -3  10  -7    4.26  188.76   0
  -3  14  -9   91.84  275.06   0
  -2  10 -10  -42.10  191.51   0
   2   3 -12   45.53  102.78   0
   4  -3   0 1245.87   98.69   0
  -4   9  -2   56.48  148.72   0
  -4  10  -3   23.01  167.85   0
  -4  11  -4  -32.47  189.54   0
  -3   7  -4  426.66  135.96   0
  -1   9 -12  317.81  191.14   0
  -1  13 -14    6.66  271.87   0
   1   9 -16  143.80  218.11   0
   1  11 -17  103.53  246.05   0
   2  -2   1    9.48   52.51   0
  -3   4   3   39.51   55.04   0
  -3  11  -8  101.20  199.91   0
  -3  13  -9   84.78  265.03   0
  -2   5  -5  142.02  111.15   0
  -2  11 -11   88.88  232.34   0
   0   2  -6  642.69   66.12   0
   0  10 -15  -29.30  225.58   0
  -4  12  -5  -44.81  196.42   0
  -4  14  -6   72.38  248.63   0
  -2  13 -12   70.96  265.37   0
  -1  10 -13   63.68  204.90   0
   0   3  -8  337.41   91.57   0
   0   7 -13  169.71  171.83   0
   0  12 -16  -50.85  278.16   0
   2   1  -9   59.51   59.69   0
  -4   7   1  244.61  113.76   0
  -4   8  -1  -21.24  128.39   0
  -3  12  -9   68.99  234.05   0
  -2   2   4   42.61   11.52   0
  -2   8  -9  239.54  161.91   0
   1   5 -13  921.99  144.34   0
   1   7 -15  178.84  179.85   0
   1  10 -17   38.83  243.04   0
  -4  10  -4    1.41  174.50   0
  -3   6  -3   78.87  114.47   0
  -3   9  -7  184.44  177.88   0
  -2  12 -12  -55.73  254.43   0
   0   8 -14   -3.40  177.88   0
   2  -2   2  358.03   62.97   0
  -4   9  -3   -2.03  157.18   0
  -4  11  -5    7.16  198.08   0
  -3   5  -1  319.84   91.81   0
  -3   8  -6  -23.38  145.79   0
  -3  10  -8  480.22  192.99   0
  -2   6  -7   86.87  123.07   0
  -2  10 -11   28.55  199.85   0
  -1   6 -10  -44.50  132.00   0
  -1   8 -12   17.76  169.89   0
  -1  11 -14   12.54  227.31   0
   0  11 -16   -6.80  242.61   0
   1   8 -16  -40.66  201.87   0
  -4  12  -6  170.56  221.99   0
  -4  14  -7 -124.53  259.66   0
  -3   7  -5   55.31  137.29   0
  -3  11  -9  526.61  228.62   0
  -3  13 -10  217.88  266.95   0
  -2   3  -1  -37.24   51.47   0
   0   9 -15   15.87  196.14   0
   1   1  -7 1207.05   64.31   0
   1   2  -9  885.48   79.83   0
   2  -2   3 5489.17  122.43   0
  -4   7   0  164.62  118.07   0
  -4   8  -2   20.90  133.72   0
  -3   4   2  -30.98   55.38   0
  -2  11 -12 -147.11  233.39   0
  -1   2  -3 3869.45   91.17   0
  -1   5  -9  802.23  134.19   0
  -4  13  -7  155.06  248.67   0
  -2   4  -4  -20.49   92.31   0
  -2  13 -13  -13.99  269.63   0
  -1  12 -15   62.74  268.62   0
   1   9 -17   20.74  208.47   0
  -4  10  -5  -28.68  179.82   0
  -3  12 -10 -151.21  226.44   0
  -2   5  -6  127.72  108.57   0
  -2   8 -10   74.04  164.94   0
   1   3 -11   -2.22   95.58   0
  -4   9  -4   23.61  163.09   0
  -4  11  -6  -62.35  189.52   0
  -3   8  -7  -40.70  161.09   0
  -3   9  -8  166.92  173.19   0
  -3  10  -9   90.63  206.41   0
  -2   9 -11   41.64  187.39   0
  -2  12 -13  -84.96  252.57   0
   0   6 -13   34.34  154.74   0
   0   7 -14   67.73  175.86   0
  -4  12  -7  -61.14  208.41   0
  -3   5  -2  172.37   97.70   0
  -3  13 -11  108.46  270.17   0
  -2   6  -8  827.57  147.81   0
  -2  10 -12  -63.70  204.70   0
  -1  11 -15  223.91  256.61   0
   0   8 -15   -6.47  194.83   0
   1   6 -15   -0.57  163.99   0
  -4   6   2  -38.49   95.32   0
  -4   7  -1 1292.88  134.69   0
  -3   7  -6  217.42  147.34   0
  -3  11 -10 -134.02  208.97   0
  -1   7 -12  223.91  161.34   0
  -1   8 -13  -92.52  173.33   0
   0   2  -7   -2.63   67.16   0
   0   3  -9   34.16   92.99   0
   0  11 -17   81.09  251.24   0
  -4  13  -8  136.47  245.22   0
  -3   4   1    2.18   62.22   0
  -2  11 -13   41.04  227.73   0
  -4  10  -6   58.13  176.04   0
  -4  11  -7   27.58  211.63   0
  -3  12 -11   90.95  245.66   0
   3  -2  -1  327.41   59.78   0
  -4   9  -5  106.15  157.94   0
  -4  12  -8   62.94  235.86   0
  -3   9  -9  138.30  189.97   0
  -2   4  -5  309.10  102.24   0
  -2   5  -7  828.99  130.41   0
  -1   5 -10   11.60  120.86   0
  -1  10 -15  -23.04  231.72   0
   0   0   8  173.85   70.18   0
   0   4 -11  503.92  123.16   0
   0  10 -17    9.58  252.09   0
  -4   6   1  176.93  100.49   0
  -3   6  -5  -47.24  115.09   0
  -3   8  -8   24.08  159.18   0
  -2   7 -10   14.77  152.19   0
  -2   9 -12    1.57  192.50   0
  -2  12 -14  -63.03  260.08   0
  -1   1   8  300.81   59.22   0
  -4   8  -4  148.03  140.09   0
  -4  13  -9   60.68  260.14   0
  -3   5  -3  123.37   95.55   0
  -3  11 -11  -42.07  212.67   0
  -2  10 -13   67.55  211.99   0
   1  -1   2 1415.47   58.87   0
   1   2 -10   29.58   78.90   0
  -3   4   0  240.20   73.37   0
  -3   7  -7  339.98  146.72   0
   0   6 -14   26.01  162.28   0
   0   7 -15  -29.82  165.67   0
   0   8 -16    2.77  208.33   0
   2   1 -10   -6.74   60.34   0
   3  -2   0   19.92   59.11   0
  -4   9  -6  319.44  177.78   0
  -4  10  -7   58.90  186.40   0
  -4  11  -8  171.29  204.39   0
  -3  12 -12  -59.89  249.03   0
  -1   7 -13  123.62  169.07   0
  -1   8 -14   -7.96  183.18   0
   1   3 -12  297.49  106.21   0
  -4   6   0  148.82   99.45   0
  -4  12  -9  -24.41  236.54   0
  -1   9 -15  186.55  205.98   0
   3  -2   1  -30.80   63.67   0
   3  -2   2    0.67   77.27   0
  -5  11  -4    4.76  199.94   0
  -5  12  -5  116.42  222.68   0
  -4   7  -3  407.42  127.48   0
  -4   8  -5  234.54  159.90   0
  -3   8  -9   54.65  176.47   0
  -3   9 -10  419.62  193.44   0
  -3  10 -11  125.40  221.38   0
  -2   3  -3   45.35   66.96   0
  -2   8 -12   25.50  188.78   0
   0   1  -5 1435.24   59.11   0
  -5  10  -3   24.57  179.32   0
  -5  13  -6  -13.86  235.25   0
  -4  13 -10  -45.34  259.21   0
  -3   5  -4  153.57  110.68   0
  -3  11 -12 -155.35  245.14   0
  -2   4  -6  607.15  106.94   0
  -2   5  -8   -2.64  117.43   0
  -2   7 -11   72.46  159.89   0
  -2   9 -13  -43.66  198.13   0
   0   2  -8  229.18   75.11   0
   0  10 -18   10.55  248.61   0
  -4   6  -1  -20.82  110.61   0
  -4  10  -8  307.26  208.37   0
  -4  11  -9  -19.61  224.01   0
  -3   4  -1   72.74   72.94   0
  -3   7  -8  -71.39  146.59   0
  -2   2   2   11.23   29.41   0
  -2  10 -14  -28.72  216.62   0
  -4   9  -7  132.69  174.80   0
  -3  12 -13   68.01  267.62   0
  -5   9  -2  111.40  161.33   0
  -5  11  -5  -39.58  207.25   0
  -5  12  -6  243.58  218.42   0
  -5  13  -7  164.78  263.30   0
  -4  12 -10  164.63  245.71   0
  -1   7 -14   -4.81  179.34   0
   0   7 -16  -25.24  192.61   0
  -5  10  -4   71.06  187.73   0
  -4   8  -6  102.16  153.92   0
  -3   9 -11  135.82  195.20   0
  -3  10 -12  171.18  229.70   0
  -1   2  -5 1554.31   81.99   0
  -1   9 -16  302.98  227.56   0
   0   6 -15    6.35  156.79   0
  -4   6  -2  901.41  123.51   0
  -3   5  -5   92.91  116.79   0
  -3   6  -7   79.46  129.95   0
  -3   8 -10  -67.36  172.97   0
  -2   3  -4 1179.37   88.08   0
  -1   1   6    3.43   40.23   0
  -1   4 -10    1.73  110.09   0
   0   9 -18   37.20  242.49   0
   4  -2  -1 1477.94   89.70   0
  -5   9  -3   17.22  165.01   0
  -5  11  -6   11.19  210.21   0
  -5  12  -7   -3.59  245.01   0
  -4   9  -8  -84.13  193.12   0
  -4  10  -9  -26.91  197.37   0
  -4  11 -10   42.51  235.04   0
  -3   4  -2  302.15   88.96   0
  -3  11 -13  217.61  247.71   0
  -2   2   1  302.28   39.77   0
  -2   5  -9  145.56  126.35   0
  -2   9 -14  -30.80  202.59   0
  -1  10 -17  133.86  243.17   0
   1   2 -11 1367.53  101.16   0
   4  -2   0   61.22   78.61   0
  -4   7  -5   54.99  146.88   0
  -4  12 -11   96.03  263.21   0
  -3   7  -9  280.07  159.03   0
  -1   5 -12   51.78  146.40   0
  -5  10  -5   60.40  177.03   0
  -4   5   2  318.20   86.39   0
  -4   8  -7   80.32  171.60   0
  -4   6  -3    3.91  121.49   0
  -3   9 -12   90.49  218.51   0
   0   1  -6  152.25   54.03   0
   0   2  -9 1200.12   98.93   0
   0   4 -13  -26.53  131.18   0
   2   1 -11  174.00   72.31   0
  -5   9  -4  872.35  180.76   0
  -5  12  -8  484.40  260.82   0
  -4   5   1 1778.43  105.19   0
  -4  10 -10   25.00  217.95   0
  -3   4  -3  -18.32   92.35   0
  -3   5  -6   31.86  122.40   0
  -3   6  -8  839.70  150.32   0
  -3   8 -11  878.97  194.69   0
  -3  10 -13   48.20  226.25   0
  -1   7 -15  180.50  182.07   0
  -1   8 -16  -14.92  195.87   0
  -1   9 -17  -26.89  244.97   0
   0   7 -17   14.76  203.95   0
  -5   8  -2   54.48  148.81   0
  -5  10  -6   12.13  200.19   0
  -4   9  -9   94.43  188.88   0
  -4  11 -11   79.52  239.81   0
  -3  11 -14  -98.71  254.21   0
  -4   7  -6  254.19  147.00   0
  -3   7 -10  931.22  175.91   0
  -5   9  -5  -34.48  176.32   0
  -4   5   0  -27.00   93.04   0
  -4   8  -8  313.97  175.51   0
   0   5 -15   93.73  159.78   0
  -5   8  -3  189.25  151.47   0
  -5  11  -8  -94.89  227.52   0
  -5  12  -9   82.65  263.17   0
  -2   6 -12  -35.67  167.73   0
  -1   5 -13 1110.51  159.23   0
  -5  10  -7   -9.53  207.53   0
  -4  10 -11   35.86  214.34   0
  -4  11 -12  -28.28  255.54   0
  -3   4  -4   20.00   92.51   0
  -3   6  -9  -55.79  143.89   0
  -3   9 -13   33.98  209.07   0
   0   1   9  341.64   80.31   0
   0   3 -12   84.65  115.81   0
  -4   7  -7  231.22  153.25   0
  -4   9 -10   37.68  195.55   0
  -2   2  -1   33.65   45.45   0
  -1   7 -16  141.10  200.23   0
  -5   7  -1   94.68  133.62   0
  -5   8  -4   -9.83  160.92   0
  -5   9  -6  125.47  189.51   0
  -4   6  -5  144.58  137.45   0
  -4   8  -9  138.50  189.75   0
  -2   8 -15   30.82  198.76   0
  -2   9 -16  -17.49  247.62   0
  -1   1  -2 1038.00   46.39   0
   0   2 -10  -13.20   89.96   0
  -5  11  -9  176.51  242.95   0
  -3   3   2  276.82   49.24   0
  -3   3   3   68.75   41.76   0
  -2   4  -9  129.92  117.05   0
  -2   5 -11   14.39  138.55   0
  -2   7 -14   17.74  182.27   0
  -1   4 -12  271.94  138.04   0
  -1   6 -15   -1.01  168.16   0
  -5  10  -8  192.38  201.88   0
  -4   5  -2  114.36  103.80   0
  -3   4  -5  382.15  112.36   0
  -1   3 -10  814.15  120.92   0
  -5   7  -2  -14.60  134.10   0
  -5   8  -5  157.91  170.56   0
  -4   7  -8   53.89  170.72   0
  -4   9 -11    4.85  202.11   0
  -4  10 -12   59.96  234.59   0
  -4  11 -13  -67.55  255.57   0
  -3   3   4   24.28   35.35   0
  -3   6 -10  140.34  154.56   0
  -3   9 -14   68.27  219.25   0
  -3  10 -15   49.18  246.37   0
  -2   6 -13   36.51  165.59   0
   0   5 -16   -3.50  168.37   0
   2  -1   2  742.12   62.82   0
  -5   9  -7   10.34  181.13   0
  -4   6  -6  136.86  135.48   0
  -3   3   0  -47.68   60.54   0
  -5  11 -10    2.95  249.28   0
  -4   5  -3  178.27  113.32   0
  -4   8 -10   97.51  186.96   0
  -3   7 -12  821.31  191.92   0
  -2   3  -7  296.66  100.26   0
  -1   8 -18   14.97  234.19   0
  -5   7  -3  160.09  141.70   0
  -5  10  -9  -32.20  205.56   0
   1   2 -13   30.68  105.22   0
  -5   8  -6   47.18  165.10   0
  -5   9  -8   50.64  202.75   0
  -4   7  -9  -68.20  174.37   0
  -4  10 -13  -43.74  248.90   0
  -3   3  -1  -28.55   64.51   0
  -3   4  -6  954.88  120.70   0
  -2   2  -3 4849.98  109.32   0
  -2   4 -10   44.20  122.14   0
  -2   7 -15   26.97  189.88   0
  -1   2  -8   40.43   83.71   0
  -1   6 -16  123.08  188.22   0
   2  -1   0   68.57   44.57   0
  -6  11  -6   34.21  234.12   0
  -5   7  -4  352.37  152.57   0
  -4   5  -4   68.06  119.05   0
  -4   6  -7  -38.83  139.63   0
  -4   9 -12  113.68  211.20   0
  -3   6 -11  -41.70  158.00   0
  -3   8 -14  146.92  218.25   0
  -3   9 -15  133.41  238.43   0
  -1   3 -11   31.44  117.27   0
  -1   4 -13  -13.19  133.37   0
   0   2 -11 1057.75  110.09   0
   3  -1   3  156.47   75.06   0
  -5  11 -11   67.90  261.84   0
  -3   3  -2  264.05   75.00   0
  -3   3   5   34.76   27.92   0
  -2   6 -14   -2.40  171.78   0
  -1   5 -15  747.83  178.99   0
  -6  10  -5   68.68  210.39   0
  -5   6   0  172.83  117.63   0
  -5   8  -7  363.29  187.20   0
  -5  10 -10  104.57  231.81   0
  -3   7 -13   81.17  188.28   0
   0   5 -17  -36.53  176.91   0
  -6  11  -7  -85.01  239.50   0
  -5   7  -5  -95.02  155.34   0
  -5   9  -9   34.16  196.63   0
  -4   5  -5  -25.33  125.73   0
   3  -1   2  214.71   75.27   0
  -5   6  -1   -6.91  117.63   0
  -4   6  -8   88.87  149.51   0
  -4   7 -10   81.77  176.11   0
  -4   9 -13  -17.00  239.62   0
  -4  10 -14   13.94  251.76   0
  -2   5 -13   75.06  153.41   0
  -2   7 -16  -30.66  207.61   0
   0   3 -14   43.74  137.32   0
   1   1 -11  649.53   87.35   0
  -6  10  -6  204.57  214.52   0
  -5  10 -11  127.48  254.55   0
  -4   8 -12   16.01  214.04   0
  -3   5 -10  438.23  150.00   0
  -3   6 -12  452.16  177.12   0
  -3   8 -15   86.04  228.11   0
  -3   9 -16   36.10  243.34   0
  -1   2  -9 3560.07  133.00   0
  -6  11  -8  164.48  244.69   0
  -5   6  -2  794.41  133.16   0
  -5   7  -6  331.56  171.62   0
  -5   8  -8   90.24  181.37   0
  -4   4   1 1014.33   83.57   0
  -4   4   2  -36.60   70.41   0
  -2   6 -15  -60.13  191.60   0
  -1   4 -14  877.77  152.37   0
   3  -1  -5  118.22   39.48   0
   3  -1   1  476.99   71.31   0
  -5   9 -10  214.03  207.79   0
  -4   4   0 1061.60   93.83   0
  -4   4   3 1523.90   80.86   0
  -3   3  -4 1889.69  116.82   0
  -3   4  -8  648.38  129.95   0
  -2   3  -9    5.22  107.59   0
   0   1   7  976.73   66.46   0
  -6   9  -5  -41.00  192.13   0
  -6  10  -7  -29.79  223.66   0
  -5   6  -3  -83.83  132.11   0
  -4   4  -1   55.16   88.08   0
  -4   6  -9  101.70  157.66   0
  -4   7 -11  122.10  183.55   0
  -1   1  -5  862.14   65.39   0
  -1   5 -16  217.06  166.52   0
   0   2  10    8.60   81.74   0
   2   0 -10   22.72   52.57   0
  -5   8  -9   75.22  199.62   0
  -5  10 -12  106.05  258.84   0
  -4   4  -2  151.76   96.33   0
  -4   9 -14   -1.91  238.60   0
  -2   4 -12   59.81  137.79   0
  -5   6  -4   98.65  140.17   0
  -5   7  -7  392.46  166.05   0
  -4   5  -7  100.54  132.91   0
  -4   8 -13   16.87  208.67   0
  -3   3  -5    2.07  100.28   0
  -3   6 -13   38.83  176.36   0
  -3   8 -16  -50.98  240.44   0
   3  -1   0   17.91   55.67   0
  -6   9  -6   90.37  189.06   0
  -6  10  -8  172.05  237.81   0
  -5   9 -11  -65.61  226.17   0
   0   3 -15   35.78  138.29   0
   1   0  -8  535.90   53.21   0
   1   0   4   22.73   49.18   0
   4  -1   0  722.27   81.28   0
  -4   4  -3  733.18  104.92   0
  -4   6 -10  -22.52  165.34   0
  -4   7 -12   22.89  191.37   0
  -2   3 -10  -20.21  113.16   0
  -1   3 -13   26.69  133.94   0
  -1   4 -15  105.38  146.25   0
   3  -1  -1  257.33   55.41   0
  -6   8  -4   50.36  174.59   0
  -6   9  -7   46.41  204.80   0
  -5   6  -5  216.00  148.87   0
  -5   7  -8   27.59  170.83   0
  -5   8 -10   -4.81  193.92   0
  -4   9 -15    5.45  254.12   0
   0   2 -13   -3.14  109.10   0
  -6  10  -9   24.09  244.62   0
  -4   4  -4   30.30  101.73   0
  -4   5  -8   43.06  140.61   0
  -4   8 -14 -136.16  234.64   0
  -3   3  -6  897.61  112.73   0
  -3   6 -14  624.17  204.24   0
  -2   4 -13    9.26  152.91   0
   0   1 -10 1028.93   94.88   0
  -6   8  -5  389.40  188.54   0
  -3   4 -10  -27.39  143.20   0
  -3   8 -17  222.06  251.89   0
  -2   5 -15   -7.75  168.18   0
   0   0  -4  352.73   38.06   0
  -5   6  -6  156.33  147.51   0
  -5   7  -9   -8.56  186.24   0
  -5   8 -11  325.13  219.37   0
  -4   6 -11   58.59  171.98   0
  -4   7 -13   13.79  213.16   0
  -1   2 -11  742.14  119.21   0
   4  -1  -2    8.38   62.15   0
  -6   8  -6 -136.83  184.60   0
  -6  10 -10  -24.55  246.89   0
  -5   5   0   19.06  106.00   0
  -4   5  -9   25.52  146.78   0
  -3   7 -16  107.66  215.41   0
  -2   6 -17    3.92  191.00   0
  -1   1  -7 1085.28   80.65   0
  -5   5  -1  372.79  110.52   0
  -5   6  -7  -28.32  159.60   0
  -1   4 -16    5.86  156.72   0
  -6   7  -3   42.37  152.90   0
  -6   9  -9   51.82  226.60   0
  -5   5  -2   18.86  112.25   0
  -4   4  -6  205.01  118.96   0
  -4   8 -15   91.29  235.51   0
  -3   6 -15   54.46  205.50   0
  -1   5 -18   74.68  194.68   0
   0   2 -14   12.32  125.83   0
  -6   8  -7 -110.93  193.08   0
  -5   5  -3  326.95  127.44   0
  -5   7 -10  569.88  193.72   0
  -5   8 -12 -164.27  227.65   0
  -3   4 -11  618.83  151.50   0
  -2   7 -19   36.03  246.38   0
   0   1 -11   42.37   88.68   0
  -6   7  -4  -13.12  164.65   0
  -5   6  -8 1505.17  189.18   0
  -4   7 -14    9.56  206.87   0
  -1   2 -12  287.42  120.25   0
  -6   9 -10    4.28  241.00   0
  -4   4  -7  153.73  124.90   0
  -3   7 -17   27.71  227.17   0
  -6   7  -5   60.47  167.20   0
  -6   8  -8  -79.21  186.43   0
  -5   5  -5  119.24  138.34   0
  -5   7 -11  -32.20  203.94   0
  -4   8 -16  -76.82  243.06   0
   0   0  -6 4993.78   88.08   0
  -5   6  -9  -73.30  173.37   0
  -5   8 -13  244.70  230.31   0
  -4   5 -11  -29.87  167.84   0
  -4   6 -13  149.35  188.49   0
  -3   3  -9   -0.16  117.70   0
  -3   6 -16   47.30  194.27   0
  -2   4 -15   -4.93  165.67   0
  -6   7  -6   59.54  174.81   0
  -6   8  -9  -35.63  208.85   0
  -4   4  -8 -105.89  128.64   0
  -4   7 -15  -72.69  220.81   0
  -3   2  -2   10.62   65.97   0
   0   2 -15  -23.59  128.84   0
  -6   9 -11   36.93  235.20   0
  -5   5  -6  105.90  135.57   0
  -3   2  -1  -13.94   57.85   0
  -3   7 -18  131.75  250.66   0
  -2   3 -13   -4.92  134.18   0
  -1   2 -13   27.38  121.56   0
  -6   7  -7  -35.04  181.07   0
  -5   6 -10  492.07  189.55   0
  -5   7 -12  345.66  203.52   0
  -2   2 -10   -8.42  104.48   0
  -2   6 -19  -23.21  230.30   0
  -5   5  -7  632.22  150.45   0
  -5   8 -14  -84.49  232.07   0
  -4   5 -12  312.81  172.39   0
  -4   6 -14  -75.70  193.30   0
  -3   4 -13  154.47  156.00   0
  -3  -1 -20   21.90   59.35   0
  -3   3  -9   16.51   28.97   0
  -2  -1 -19   36.66   53.86   0
   0  -1 -15   10.97   35.04   0
   1  -2 -14  410.44   35.50   0
  -4   2 -15  -18.47   48.01   0
  -1  -3 -21   11.17   55.23   0
   1  -1 -10  142.43   22.77   0
   2  -3 -12   72.66   24.60   0
  -5   2 -16   50.07   55.59   0
  -5   3 -13   34.33   44.11   0
  -4   3 -12   89.73   40.22   0
  -2   1 -15   37.36   39.10   0
  -1  -1 -18  171.20   50.73   0
   0   0 -12    0.41   27.62   0
   1  -3 -17   25.48   40.10   0
  -3   1 -17   32.90   51.84   0
  -3   3 -10  647.87   39.16   0
  -2   2 -12   -3.99   32.71   0
  -1  -2 -20  145.97   52.36   0
  -1   0 -16  137.06   43.62   0
   0  -2 -18   39.63   43.55   0
   1  -4 -19   20.14   46.22   0
   1  -1 -11  718.54   32.70   0
  -4   1 -18  116.04   54.41   0
  -4   4  -6  250.61   27.87   0
  -4   4  -5  140.05   24.10   0
  -2  -1 -20   42.52   56.14   0
  -2   0 -18   48.61   48.63   0
  -1   1 -13  756.01   41.72   0
   0  -1 -16   72.43   37.19   0
   1  -2 -15  304.68   35.88   0
   2  -3 -13  160.47   28.82   0
  -5   3 -14  110.44   48.52   0
  -4   2 -16  -15.59   46.54   0
  -4   3 -13  -10.95   40.72   0
  -2   1 -16    9.92   44.16   0
  -5   2 -17   63.68   55.91   0
  -4   4  -7  125.67   26.81   0
  -3   2 -15   86.57   42.00   0
  -3   3 -11    9.34   30.31   0
  -1  -1 -19  315.81   54.42   0
   1  -3 -18  197.60   43.87   0
   1  -1 -12  641.94   32.33   0
  -4   4  -8    2.91   26.89   0
  -3   0 -20  113.97   55.40   0
  -3   1 -18  161.86   50.94   0
  -1  -2 -21    3.63   54.99   0
  -1   1 -14   31.28   33.10   0
   0  -2 -19  -12.13   46.06   0
   0  -1   3   13.24    7.95   0
   1  -4 -20  132.98   48.93   0
   1  -2 -16  -15.79   35.36   0
  -4   3 -14  -26.51   43.69   0
  -3   3 -12 1119.21   48.10   0
  -1   2  -8   19.43   21.01   0
  -1   2  -7   16.64   18.31   0
  -1   2  -6   14.92   15.08   0
   0  -3 -21   70.29   53.04   0
   0  -1 -17   24.18   37.62   0
   2  -3 -14    5.07   27.29   0
  -5   3 -15   18.61   44.46   0
  -4   2 -17  211.41   51.27   0
  -4   4  -9   18.91   29.66   0
  -3   2 -16   31.73   45.83   0
  -2  -1 -21   59.15   53.75   0
  -2   1 -17   14.42   42.90   0
  -2   2 -14   19.97   36.70   0
  -1   2  -5 1598.93   27.34   0
   1  -2   1    7.32    6.55   0
   1  -1 -13  999.76   37.95   0
  -2   3  -6  691.75   26.23   0
  -1   2  -9 3618.14   52.84   0
   0   1  -8   23.53   18.17   0
   0   1  -7  950.08   25.10   0
   1  -3 -19  -10.84   41.27   0
  -4   4 -10  109.73   32.70   0
  -3   1 -19   96.05   51.43   0
  -3   3 -13   68.08   34.96   0
  -3   3   1   42.89    6.16   0
  -2   3  -8   44.92   21.55   0
  -2   3  -5    5.35   14.95   0
  -1  -1 -20   19.95   47.10   0
  -1   0 -18  161.34   44.45   0
  -1   2 -10   11.18   23.17   0
  -1   2  -4   25.43   11.89   0
   0  -2 -20   51.96   47.75   0
   0  -1 -18   20.64   42.55   0
   0   1  -9  354.59   24.09   0
   0   1  -6  156.67   14.91   0
   1  -2 -17 2200.46   61.44   0
   1  -1 -14    0.53   29.07   0
   2  -3 -15   80.01   31.20   0
   2  -2  -9  946.68   25.15   0
   2  -2  -8  135.50   15.12   0
  -5   3 -16   17.52   49.87   0
  -4   3 -15   17.19   41.70   0
  -2   0 -20  214.67   52.76   0
  -2   2 -15   18.98   38.55   0
  -2   3  -9    4.23   22.55   0
   0   1 -10 1053.76   33.46   0
   1  -4 -21   77.65   49.90   0
   2  -2 -10   24.59   17.91   0
   2  -2  -7  457.32   16.37   0
  -4   4 -11  -12.51   32.67   0
  -3   2 -17  784.52   55.44   0
  -3   2   4    3.69    6.53   0
  -2   1 -18  -14.48   43.29   0
  -2   3 -10   -1.25   26.51   0
  -2   3  -4 1179.92   23.85   0
  -1   2 -11  734.12   34.48   0
   0  -3 -22   84.68   49.74   0
   0   1  -5 1527.32   23.77   0
  -5   4 -13  219.00   44.98   0
  -3   3 -14   -3.37   35.61   0
   0   1 -11   60.46   23.80   0
   1  -3 -20    9.04   43.47   0
   1  -1 -15   47.63   31.22   0
  -4   4 -12   29.32   35.66   0
  -3   1 -20   -3.56   50.71   0
  -2   2 -16   11.69   39.77   0
  -2   3 -11  -13.26   25.81   0
  -1  -1 -21  111.45   50.13   0
   0  -2 -21   11.70   47.85   0
   0  -1 -19  -19.75   43.50   0
   0   1 -12    9.89   26.38   0
   1  -2 -18   17.93   35.34   0
   2  -2 -12   86.03   22.59   0
  -3   2 -18    3.54   48.55   0
  -3   4  -7   24.63   21.52   0
  -2   1 -19   77.92   48.84   0
  -1   2  -3 4147.70   31.71   0
  -5   4 -14  366.64   48.16   0
  -3   3 -15  -15.82   37.43   0
  -3   4  -9  244.65   28.62   0
  -3   4  -6  993.22   29.56   0
  -2   3 -12  115.78   29.77   0
  -2   3  -3   97.17   11.96   0
  -1   1 -17   34.07   37.99   0
  -1   2 -13   51.44   29.34   0
   1  -1 -16  660.84   41.09   0
   2  -3 -17   29.04   33.21   0
   2  -2 -13   -2.90   23.16   0
  -4   3 -17  -20.89   46.65   0
  -4   4 -13   16.14   34.45   0
  -3   4  -5  372.69   22.04   0
  -2   1   4 1022.59   13.79   0
  -1   0 -20  477.05   54.59   0
   0   1  -4 1001.61   17.29   0
   1  -3 -21   16.36   46.20   0
   1  -2 -19   17.41   39.54   0
   1   0 -10   72.62   19.38   0
   1   0  -8  614.36   20.80   0
  -5   4 -15   -1.05   44.88   0
  -3   4 -10   16.25   25.93   0
  -2   2 -17   24.91   39.28   0
  -2   3 -13    5.98   30.25   0
  -1   2 -14  214.99   33.41   0
   0  -2 -22  -16.85   48.73   0
   0  -1 -20   -3.08   41.95   0
   2  -4   0  645.64   12.87   0
   2  -2 -14   -0.17   24.95   0
  -3   3 -16  496.27   46.10   0
  -3   4 -11  643.91   38.22   0
  -3   4  -4   -0.90   13.77   0
  -2   1 -20   18.14   46.74   0
  -1   1 -18  185.67   42.72   0
   0   1 -14   28.62   28.16   0
   1  -1 -17  107.49   35.59   0
   1   0 -12 3458.93   52.59   0
  -4   3 -18   58.69   49.80   0
   2  -2 -15   18.87   26.74   0
  -5   4 -16   54.47   47.33   0
  -3   4 -12  236.07   34.99   0
  -2   2 -18   33.30   42.33   0
  -1   2 -15  432.68   38.51   0
   0   1 -15   -9.18   29.16   0
   1  -2 -20  177.69   40.95   0
   1   0  -6 1818.37   24.94   0
  -4   4 -15   52.81   41.70   0
  -3   3 -17  -27.72   40.60   0
  -1   1 -19  291.77   47.64   0
   0  -1 -21   68.11   43.71   0
   1   0 -14  388.56   32.05   0
  -3   4  -3   11.15   12.29   0
  -2   3 -15   68.69   34.98   0
  -2   3  -2 1116.07   17.68   0
  -1   2 -16  -27.24   33.22   0
   0   1 -16   74.80   33.97   0
   2  -2 -16  -11.41   28.46   0
  -4   4 -16   10.17   42.46   0
  -4   5  -8   26.24   26.42   0
  -2   2 -19   40.70   42.96   0
  -4   5 -10  140.48   31.95   0
  -4   5  -9   62.55   27.78   0
  -3   3 -18  389.77   48.17   0
  -3   4 -14   39.67   33.40   0
  -2   3 -16   31.54   37.61   0
  -1   1 -20   20.50   43.04   0
  -1   2 -17  594.05   43.51   0
  -1   2  -2  272.56    9.14   0
   0   0 -20   34.29   40.65   0
   0   1 -17    9.60   32.61   0
   2  -2 -17   37.15   28.43   0
  -4   4 -17   -4.00   43.72   0
  -3   4 -15   77.97   38.69   0
  -2   2 -20   17.06   47.28   0
  -1   3 -11  -10.62   22.64   0
  -1   3 -10  759.49   30.55   0
  -1   3  -9  351.00   23.97   0
  -1   3  -8   98.42   20.09   0
   0   1  -3    7.76    6.60   0
   1   0 -16  120.53   30.22   0
  -4   5 -12  256.06   35.72   0
  -3   3 -19    7.13   44.07   0
  -2   3 -17  -12.28   37.84   0
  -1   2 -18   41.71   40.67   0
  -1   3 -12  643.94   33.21   0
   0   2 -11 1071.57   33.57   0
   0   2 -10    4.95   19.31   0
   0   2  -9 1252.66   31.75   0
   1  -2 -22   -5.11   43.79   0
   2  -2 -18   -7.75   32.48   0
   2  -1 -12   35.17   20.29   0
   2  -1 -11  222.42   20.94   0
   2  -1 -10   13.42   17.34   0
  -3   4 -16  101.81   40.34   0
  -2   4 -11  117.26   27.66   0
  -2   4 -10   11.40   22.37   0
  -2   4  -9  112.43   22.24   0
  -2   4  -8  335.36   24.50   0
  -1   1 -21  128.36   45.72   0
  -1   3 -13    3.84   26.69   0
  -1   3  -7  139.83   17.63   0
   0   1 -18   18.53   34.69   0
   0   2 -12   21.87   23.08   0
   1  -1 -20   17.77   37.02   0
   2  -1 -13  498.78   28.01   0
  -4   4 -18   -4.62   46.49   0
  -4   5 -13   80.26   32.52   0
  -2   3 -18  160.87   44.16   0
  -2   4 -12   59.34   26.65   0
   0   2 -13   14.69   25.03   0
   0   2  -8  274.92   19.46   0
   2  -1 -14   70.40   24.61   0
  -4   5 -14   -1.40   36.10   0
  -3   4  -2  347.68   13.77   0
  -2   4 -13   39.25   30.59   0
  -2   4  -7    3.50   16.67   0
  -1   2 -19  209.89   44.49   0
   0   1 -19   11.63   39.81   0
   0   2 -14   17.09   26.83   0
   2  -2 -19   26.00   34.75   0
   2  -1 -15    8.94   25.47   0
  -3   4 -17  145.15   40.78   0
  -1   3 -15  100.70   31.62   0
  -1   3  -6  112.52   14.16   0
   0   0 -22  187.59   48.98   0
   0   2 -15   15.52   30.06   0
   0   2  -7   36.11   15.13   0
   1  -1 -21  140.48   40.37   0
  -4   5 -15   88.85   39.69   0
  -2   3 -19    1.58   43.51   0
  -2   4 -14   -1.01   29.58   0
  -2   4  -6  542.87   22.17   0
   1   1 -12  649.41   28.57   0
   2  -1 -16   73.75   28.38   0
   2  -1  -8 1414.54   23.82   0
  -3   4 -18   28.47   43.44   0
  -3   5 -11    0.51   27.44   0
  -3   5  -9  740.35   31.95   0
  -2   4 -15  -19.38   33.15   0
  -1   2 -20  192.50   43.62   0
   0   1 -20  -11.31   41.00   0
   0   2 -16   22.32   30.10   0
   1   1 -14   17.07   25.32   0
   1   1 -10  125.51   18.91   0
   2  -2 -20   -6.55   36.69   0
  -4   5 -16   18.49   40.14   0
  -3   5 -12    7.37   27.64   0
  -3   5  -8   21.90   21.18   0
   1   1  -9  212.11   19.36   0
   2  -1 -17   19.68   29.32   0
  -3   5 -13  337.95   34.07   0
  -3   5  -7 1048.18   30.25   0
  -1   3 -17  -20.45   34.26   0
   1   1 -15   64.66   26.65   0
  -3   4 -19   72.95   43.11   0
  -3   5 -14   11.86   34.05   0
  -2   4  -5  284.22   16.60   0
  -1   2 -21   35.89   42.73   0
  -1   3  -5  171.88   13.02   0
   0   1 -21   62.29   40.35   0
   0   2  -6  704.09   18.99   0
   1   1 -16  660.37   36.46   0
  -4   5 -17  -31.03   38.46   0
  -3   5  -6   11.87   17.93   0
  -2   3  -1    6.82    6.45   0
  -2   4 -17   32.45   36.79   0
  -1   3 -18  353.15   41.41   0
   0   2 -18   41.78   33.96   0
   1   1  -8  310.59   16.63   0
   2  -1  -7 2272.06   25.95   0
  -3   5 -15  809.41   43.92   0
   1   1 -17   99.30   31.51   0
   2  -1 -19   23.69   33.37   0
  -3   5 -16    1.04   36.93   0
  -2   4 -18   29.10   40.55   0
  -1   3 -19   19.14   40.58   0
   0   1 -22   91.57   43.25   0
   0   2 -19   22.48   38.10   0
   1   1 -18  148.60   33.44   0
  -4   6 -13   74.49   34.51   0
  -4   6 -12   50.49   32.05   0
  -3   5 -17   31.04   39.68   0
  -3   5  -5   44.43   16.05   0
  -2   4 -19   23.27   41.92   0
  -1   4 -13   26.82   26.07   0
  -1   4 -12  256.22   27.32   0
   1   0 -22  171.20   44.85   0
   1   1  -7 1354.39   24.11   0
   2  -1 -20    1.85   33.06   0
   2   0 -14  464.34   27.54   0
   2   0 -12 1070.72   30.79   0
   3  -2 -13  153.93   22.13   0
  -3   4  -1   87.20    9.68   0
  -2   4  -4   -2.33   10.70   0
  -1   3 -20   82.32   40.58   0
  -1   4 -14  825.56   38.12   0
  -1   4 -10   27.53   20.26   0
   0   2 -20   22.85   38.15   0
   0   2  -5 2177.29   26.01   0
   0   3 -14   20.69   26.09   0
   0   3 -13    9.15   24.08   0
   0   3 -11   53.05   20.94   0
   2   0 -16   35.90   27.24   0
   3  -2 -12   10.31   17.97   0
  -4   6 -14    9.45   33.27   0
  -3   5 -18   23.50   42.35   0
  -2   5 -13   16.60   28.58   0
  -2   5 -12   21.05   26.98   0
  -2   5 -11   40.18   25.16   0
  -1   3  -4  161.85   11.84   0
  -1   4 -15  121.18   30.87   0
   0   3 -15   22.26   27.81   0
   0   3 -10  409.29   24.81   0
   2  -1 -21    1.13   37.73   0
  -4   6 -15   22.66   37.48   0
  -2   4 -20   82.01   42.65   0
  -2   5 -14   23.83   29.08   0
  -2   5 -10   36.18   21.46   0
  -1   4 -16   -0.85   31.22   0
   0   2 -21   39.63   42.20   0
   0   3 -16    4.80   29.15   0
   1   1 -20   20.86   35.53   0
   2   0 -10   85.78   16.85   0
   3  -2 -11  118.65   17.38   0
  -4   6 -16   27.49   40.15   0
  -3   5 -19   39.52   43.73   0
  -2   5 -15   20.16   30.92   0
  -2   5  -9  182.30   23.30   0
   0   3 -17   10.24   32.64   0
   0   3  -9   38.48   18.43   0
   1   2 -14  361.71   29.70   0
   1   2 -13  -16.33   23.26   0
   2  -1  -6   -0.90    7.92   0
   2   0 -18    1.40   28.39   0
  -2   5 -16   -4.28   35.50   0
  -1   2  -1    5.10    4.81   0
  -1   4  -8    6.25   16.51   0
   1   1 -21  154.47   41.86   0
   1   2 -15  295.31   29.56   0
   1   2 -12   11.00   20.11   0
   2  -1 -22   42.46   37.81   0
  -4   6 -17    9.74   41.63   0
  -3   5  -4  208.57   15.95   0
  -2   5  -8   -9.63   19.20   0
  -1   4 -18   42.91   36.27   0
   0   2 -22   11.47   41.16   0
   0   3 -18  101.63   34.75   0
   1   2 -16  -11.60   26.97   0
   1   2 -11 1612.17   34.94   0
   3  -2 -10   25.67   14.08   0
  -3   6 -14  609.80   40.59   0
  -3   6 -13   28.76   30.81   0
  -3   6 -12  510.71   33.63   0
  -3   6 -11   26.94   26.76   0
  -2   5 -17  -37.73   34.79   0
   1   1  -6   18.82   10.63   0
   1   2 -17 2202.54   53.46   0
   2   0 -20   85.89   35.91   0
  -3   6 -15   32.69   35.63   0
  -3   6 -10  187.47   26.76   0
  -2   5 -18   13.34   39.47   0
  -1   4 -19   44.50   37.87   0
  -1   4  -7  -15.03   15.90   0
   0   3 -19   20.98   35.21   0
   0   3  -8  312.74   19.25   0
   1   2 -18    7.42   31.51   0
   1   2 -10   27.02   17.05   0
  -3   6 -16  107.91   38.51   0
  -3   6  -9   -2.50   22.54   0
  -2   5  -7  834.96   26.37   0
   0   3 -20   20.45   39.89   0
  -2   4  -3 1423.82   20.99   0
  -2   5 -19   86.24   40.03   0
   1   2 -19    3.99   33.62   0
  -3   6 -17  115.76   37.88   0
  -3   6  -8  732.44   29.01   0
   0   2  -4  102.29    9.81   0
   0   3 -21   68.51   42.96   0
   1   2 -20  175.00   39.79   0
   1   2  -9  924.62   25.18   0
   2   1 -16   61.05   27.65   0
   2   1 -15   33.92   25.35   0
   2   1 -14   79.27   23.96   0
   3  -2  -9  273.94   15.03   0
   3  -1 -16  377.91   29.80   0
   3  -1 -15   39.48   23.48   0
   3  -1 -14  396.38   26.57   0
  -3   6 -18  -19.26   40.12   0
  -1   4 -21   36.00   41.28   0
   0   3  -7   14.63   13.87   0
   2   0 -22    9.70   35.85   0
   2   0  -8 2374.37   29.52   0
   2   1 -17    8.88   29.20   0
   2   1 -13  506.10   27.44   0
   3  -1 -17  146.34   28.68   0
  -2   1   3   49.49    5.42   0
  -1   3  -3  138.74    9.71   0
  -1   4  -6   26.72   14.61   0
  -1   5 -15  724.38   40.07   0
   0   4 -14  228.04   28.80   0
   1   2 -21  154.73   42.03   0
   2   1 -18   23.47   28.92   0
   2   1 -12   34.73   19.92   0
   3  -1 -13  484.90   24.70   0
  -3   5  -3  163.53   13.87   0
  -3   6  -7   42.72   18.91   0
  -2   5  -6  115.73   16.68   0
  -1   5 -16  214.29   33.97   0
  -1   5 -12   51.68   24.15   0
   0   3 -22  101.32   42.51   0
   0   4 -17    4.82   32.73   0
   0   4 -16    0.44   28.92   0
   0   4 -13    2.75   23.70   0
   0   4 -12   68.07   24.16   0
   1  -3   1  492.01   10.17   0
   2   1 -19   23.95   33.27   0
   3  -1 -12   78.20   18.65   0
  -2   6 -14    0.57   30.44   0
  -1   5 -17  -36.17   32.85   0
  -1   5 -11   43.83   22.45   0
   0   4 -18   -9.95   35.60   0
   1   2 -22   22.01   42.02   0
  -2   6 -16   12.72   35.28   0
  -2   6 -15   45.35   31.14   0
  -1   5 -18   94.83   36.67   0
   0   4 -11  510.70   26.82   0
   1   2  -8   20.89   14.03   0
   1   3 -16  855.91   38.36   0
   1   3 -15   46.75   26.04   0
   1   3 -14  132.94   27.17   0
   2   1 -11  204.96   19.15   0
  -2   6 -17   27.98   38.20   0
  -2   6 -11   18.74   23.24   0
  -1   5 -19  280.62   43.55   0
  -1   5 -10   13.25   19.86   0
   0   4 -19    4.61   35.29   0
   1   3 -18  210.31   35.85   0
   1   3 -17   27.48   29.42   0
   1   3 -13   49.41   22.62   0
   2   1 -21    0.95   36.68   0
  -3   6  -6  993.06   27.85   0
  -2   6 -18   36.99   40.05   0
  -2   6 -10   45.24   23.34   0
   0   4 -20   49.51   40.46   0
   0   4 -10    8.93   18.64   0
   1   1  -5  731.19   14.83   0
   1   3 -19   -3.64   36.16   0
   3  -1 -11  459.79   20.15   0
  -1   5 -20  -34.26   38.63   0
  -1   5  -9  835.31   28.86   0
   0   3  -6  705.13   19.05   0
   1   3 -12  334.83   24.87   0
   2   1 -10   16.95   16.35   0
  -3   7 -15  423.20   40.51   0
  -3   7 -14   -0.12   30.35   0
  -3   7 -13  100.92   31.55   0
  -2   5  -5  126.21   15.16   0
  -2   6 -19    7.62   38.90   0
   0   4 -21    7.83   39.09   0
  -3   7 -17   15.91   38.89   0
  -3   7 -16  176.24   36.83   0
  -3   7 -11   -2.53   26.17   0
  -2   6  -9    6.38   19.45   0
  -1   4  -5   49.33   11.46   0
   1   3 -21   26.41   40.46   0
   1   3 -11    9.61   18.72   0
   3   0 -18  213.92   32.24   0
   3   0 -16    2.38   24.28   0
  -3   7 -18  121.86   42.38   0
   0   4  -9  493.02   22.95   0
   1   2  -7   72.39   12.10   0
   2   2 -18   10.27   31.84   0
   2   2 -17   27.04   27.52   0
   2   2 -16   27.14   25.67   0
   2   2 -15    3.02   23.11   0
   3  -3  -6    6.06    6.17   0
   3  -1 -10  525.23   19.60   0
  -3   4   0  202.85    8.15   0
  -3   7 -10  904.98   35.32   0
  -1   5  -8  187.28   19.29   0
   1   3 -22  304.22   43.82   0
   2   2 -19  -14.82   31.30   0
   2   2 -14    7.63   21.61   0
   3   0 -20  566.72   40.64   0
   3   0 -14 2682.16   45.04   0
  -3   6  -5   14.55   16.07   0
  -2   4  -2  841.29   14.96   0
   0   5 -16  -12.45   30.95   0
   1   3 -10   17.94   17.39   0
   2   1  -9   72.54   15.61   0
   2   2 -20  -10.81   32.84   0
   2   2 -13   -4.65   21.53   0
  -2   3   0   97.78    5.30   0
  -1   6 -17   38.20   34.58   0
  -1   6 -16  146.64   34.23   0
  -1   6 -15  -15.22   29.16   0
   0   5 -18  -28.10   35.76   0
   0   5 -17   15.40   32.55   0
   0   5 -15  122.15   28.97   0
   0   5 -14   30.56   26.26   0
   2   2 -21  -26.15   37.21   0
  -3   5  -2  174.17   12.17   0
  -1   6 -18  201.32   38.85   0
  -1   6 -13   -0.49   25.62   0
   0   4  -8    1.87   15.47   0
   0   5 -19   18.93   36.32   0
   0   5 -13  162.12   26.55   0
   2   2 -22   12.27   39.95   0
  -2   7 -16   12.48   35.56   0
  -2   7 -15   30.66   34.42   0
  -2   7 -14   14.88   30.98   0
  -1   6 -19   32.86   38.26   0
  -1   6 -12  578.21   31.65   0
   0   5 -20    1.89   36.81   0
   1   4 -18   50.14   32.60   0
   1   4 -17  147.24   32.37   0
   1   4 -16   48.67   28.64   0
   2   2 -12   79.06   19.55   0
   3   0 -12  548.25   24.51   0
  -3   7  -8    1.24   22.25   0
  -2   5  -4  477.87   16.98   0
  -2   6  -7   16.17   17.70   0
  -2   7 -18   75.77   41.10   0
  -2   7 -17    6.52   35.56   0
  -2   7 -13   68.64   28.35   0
  -1   6 -20  313.31   44.61   0
   0   2  -3  948.66   14.14   0
   0   3  -5  391.77   14.56   0
   1   3  -9   18.89   16.01   0
   1   4 -20   97.25   39.75   0
   1   4 -19   50.48   35.11   0
  -3   2   3  155.12    5.97   0
  -2   7 -19   19.38   42.34   0
  -2   7 -12   23.21   27.97   0
  -1   6 -11    7.45   22.34   0
   1   4 -13   -0.05   24.12   0
   3  -1  -9  111.78   12.74   0
  -1   4  -4   -3.35   10.24   0
   0   5 -11   -1.47   20.88   0
   1   4 -21   97.79   39.43   0
   2   2 -11  365.71   22.07   0
   3   1 -20   81.91   35.24   0
   3   1 -18  -13.12   29.15   0
   3   1 -17  172.05   29.67   0
   3   1 -16  355.58   30.04   0
  -3   6  -4   -5.83   14.84   0
  -3   8 -15  141.52   37.94   0
  -2   7 -11   -0.23   23.71   0
  -1   3  -2   80.89    7.44   0
   1   2  -6   11.73   10.36   0
   1   4 -22   58.91   40.58   0
   2   1  -8 1410.23   25.08   0
   2   3 -18   -2.58   31.67   0
   2   3 -17   27.74   30.13   0
   3   1 -21  101.98   37.81   0
  -3   7  -7  264.53   23.85   0
  -3   8 -17  280.61   43.75   0
  -3   8 -16  -19.17   34.84   0
  -3   8 -14   94.49   33.21   0
  -3   8 -13  226.62   35.13   0
  -1   6 -10   -3.88   20.41   0
   0  -2   2  304.91    8.48   0
   1   4 -12  996.50   32.95   0
   2   3 -20  -21.36   36.41   0
   2   3 -16   49.58   26.68   0
   3   1 -22   40.48   39.18   0
   3   1 -15   18.80   22.32   0
  -2   7 -10    7.70   23.83   0
   2   3 -21   -2.24   35.69   0
   2   3 -15   64.44   25.26   0
   3   1 -14  424.20   27.28   0
  -3   8 -12    7.18   27.74   0
  -2   6  -6  977.29   26.16   0
  -1   5  -6    5.08   15.24   0
   1   1  -4 1070.16   15.16   0
   1   3  -8  447.46   19.90   0
   1   4 -11  450.22   26.56   0
   2   2 -10   42.51   17.71   0
   2   3 -22   16.80   41.05   0
   2   3 -14    7.25   22.80   0
  -3   8 -11  923.86   38.69   0
  -1  -1   3   33.37    5.95   0
  -1   6  -9  278.24   22.74   0
  -1   7 -17    3.99   37.01   0
  -1   7 -16  168.90   37.05   0
   0   6 -19   11.78   39.25   0
   0   6 -18    7.76   34.97   0
   0   6 -17   12.07   33.42   0
   0   6 -16   39.80   31.23   0
  -2   7  -9  300.22   25.95   0
  -1   7 -18  207.49   39.86   0
  -1   7 -15  228.10   34.48   0
   0   6 -20   38.34   39.27   0
   0   6 -15   70.60   29.74   0
   1   5 -18   64.25   35.95   0
   2   3 -13  127.21   24.53   0
   3   1 -13  436.40   25.80   0
  -1   0   2  316.04    6.22   0
  -1   7 -14   49.79   29.27   0
   0   5  -9  160.01   20.25   0
   0   6 -21  -22.84   40.71   0
   0   6 -14   16.10   27.36   0
   1   5 -20    1.07   37.38   0
   1   5 -19  373.53   40.87   0
   3   0 -10  149.12   16.94   0
  -2   8 -18    4.97   41.27   0
  -2   8 -17   71.19   37.61   0
  -2   8 -16   15.05   34.46   0
  -2   8 -15   14.86   34.63   0
  -1   7 -13  139.98   29.23   0
   0   6 -13   61.58   25.89   0
   1   4 -10    2.81   17.91   0
   1   5 -21  181.90   41.95   0
   1   5 -15  193.97   30.20   0
   3  -1  -8    3.92   10.70   0
   3   2 -20   86.04   35.65   0
   3   2 -19   49.85   33.03   0
   3   2 -18  160.66   32.63   0
  -3   1   4  165.49    8.37   0
  -2   8 -14    4.20   32.61   0
   1   5 -14   31.89   25.86   0
   2   3 -12  100.34   20.99   0
   3   2 -17  377.36   33.73   0
  -2   5  -3  646.71   16.83   0
  -2   8 -13   -3.70   30.04   0
  -1   6  -8  425.69   23.33   0
  -1   7 -12  242.23   28.57   0
   0   4  -6 2226.20   31.53   0
   0   6 -12  133.72   27.03   0
   2  -5  -1  116.18    8.22   0
   2   1  -7 2228.72   28.09   0
   2   2  -9  963.57   24.97   0
   2   4 -20   37.36   38.06   0
   2   4 -19   20.57   36.18   0
   2   4 -18   -2.22   33.41   0
   3   2 -16    2.29   26.81   0
  -2   7  -8   29.40   19.20   0
   0   3  -4 6230.03   40.06   0
   1   3  -7  465.34   18.84   0
   1   5 -13  991.38   36.24   0
   2   4 -21   12.89   37.31   0
   2   4 -17  -20.72   29.02   0
  -2   6  -5  206.11   17.09   0
  -2   8 -12   33.13   29.04   0
  -1   7 -11   67.53   26.06   0
   0   5  -8  165.72   19.85   0
   2   4 -22   13.99   39.61   0
   2   4 -16   -4.42   27.44   0
   3   2 -15  781.30   33.38   0
  -1   5  -5  188.84   15.86   0
   0   6 -11   15.27   23.79   0
   1   2  -5  692.58   16.59   0
   2   3 -11   -4.87   18.27   0
   2   4 -15  171.73   28.50   0
  -2   8 -11  169.66   29.18   0
  -1   4  -3  820.28   16.66   0
   0   7 -19   -2.99   41.44   0
   0   7 -18   20.58   39.18   0
   1   5 -12   60.44   23.40   0
   3   1 -11  424.07   23.17   0
   3   2 -14   32.38   23.91   0
  -2   4  -1  159.90    8.52   0
  -1   6  -7   28.12   18.06   0
  -1   8 -19   42.44   43.27   0
  -1   8 -18    8.64   40.90   0
  -1   8 -17  887.78   49.85   0
   0   7 -20  -12.26   40.06   0
   0   7 -17   16.60   34.96   0
   0   7 -16   12.47   34.38   0
   1   6 -19   16.11   39.14   0
   2   4 -14  -14.42   24.12   0
  -2   7  -7    6.98   19.03   0
  -1   7 -10  336.48   26.66   0
  -1   8 -16    8.60   34.38   0
   0   7 -15   -0.22   31.94   0
   1   6 -21   56.19   44.24   0
   1   6 -20  502.29   46.07   0
   1   6 -18  175.97   37.75   0
   1   6 -17  180.99   35.42   0
   3   3 -21  -10.15   38.27   0
   3   3 -20  158.90   38.28   0
   3   3 -19   68.35   35.67   0
  -2   8 -10   61.05   26.03   0
  -1   8 -15  281.90   36.99   0
   0   6 -10   11.74   20.87   0
   1   6 -16   12.85   31.25   0
   3   2 -13  145.05   24.09   0
   3   3 -22  128.14   42.26   0
   3   3 -18   48.27   33.13   0
  -2   9 -17   34.12   41.37   0
  -1   8 -14   20.31   33.05   0
   0   7 -14   36.55   29.12   0
   2   3 -10 1174.73   30.17   0
   2   4 -13   18.38   23.27   0
   3   3 -17    3.32   28.29   0
  -2   9 -16   28.28   36.38   0
  -2   9 -15   54.26   37.24   0
   2   5 -21  -23.67   38.72   0
   2   5 -20   23.61   37.75   0
   2   5 -19   54.36   36.04   0
   2   5 -18    8.05   35.17   0
   3   3 -16  592.43   36.24   0
  -1   7  -9   74.11   21.66   0
  -1   8 -13   15.68   28.72   0
   0   4  -5  313.88   15.20   0
   1   4  -8  174.98   18.25   0
   2   5 -17   20.28   31.95   0
  -2   8  -9  334.38   28.07   0
  -2   9 -14   -2.30   32.30   0
   1   3  -6   25.36   12.00   0
   2   4 -12  484.75   27.99   0
   2   5 -16   55.27   32.01   0
   3   1 -10  528.51   22.12   0
   3   2 -12   -3.44   20.22   0
   3   3 -15   -7.20   26.80   0
  -2   6  -4   43.83   13.82   0
  -2   9 -13   -1.87   32.90   0
   0   6  -9  267.98   23.31   0
   1   5 -10  404.89   25.41   0
   4   1 -16  186.31   28.69   0
  -2   7  -6   37.13   18.07   0
  -1   6  -6  932.15   26.44   0
   0   7 -12   10.49   25.72   0
   1   6 -13   20.49   26.25   0
   2   1  -6   -6.46    9.67   0
   2   5 -15    8.67   27.90   0
  -1   5  -4    0.38   11.62   0
   0   2  -2  259.15    8.04   0
   0   8 -19    6.80   40.63   0
   0   8 -18   19.93   38.73   0
   0   8 -17    6.78   38.84   0
   2   3  -9    4.32   17.45   0
   3   3 -14  416.52   30.79   0
   3   4 -22   13.47   42.93   0
   3   4 -21   78.25   41.73   0
   3   4 -19   27.90   37.09   0
  -2   9 -12    4.37   28.69   0
  -1   9 -18  255.67   47.04   0
   1  -3   0   16.82    5.31   0
   1   7 -18  130.88   39.07   0
   2   4 -11  317.73   25.71   0
   2   5 -14    0.87   27.97   0
   3   0  -8  197.48   14.16   0
   3   4 -18  104.67   35.25   0
   4   1 -15  -23.38   24.51   0
  -2   5  -2   21.55    9.82   0
  -2   8  -8    6.41   22.11   0
  -1   2   0  179.77    4.36   0
  -1   9 -17   -9.39   37.85   0
   0   7 -11   31.19   24.66   0
   1   6 -12  456.79   30.92   0
   1   7 -17   23.73   35.75   0
   3   2 -11  105.92   20.37   0
   4   2 -19   34.23   34.51   0
   0   8 -15    7.25   32.80   0
   2   6 -21   18.01   41.74   0
   2   6 -20   38.25   39.72   0
   2   6 -19   57.48   40.84   0
   3   4 -17  413.11   35.91   0
   4   2 -18   -3.50   31.52   0
  -2   9 -11   92.74   28.02   0
  -1   9 -15  245.63   38.41   0
   0   5  -6   28.82   15.16   0
   1   4  -7  141.46   16.97   0
   1   5  -9  438.68   24.44   0
   2   2  -7  450.58   17.18   0
   2   5 -13  120.25   28.18   0
   2   6 -18   22.73   36.00   0
   3  -3  -5   47.52    5.49   0
   3   3 -13   25.98   22.29   0
   3   4 -16    3.57   30.81   0
   4   1 -14  150.23   26.26   0
   4   2 -17  -10.46   29.62   0
  -2  10 -16   44.98   42.45   0
  -1   8 -10   84.43   26.88   0
  -1   9 -14   -4.88   34.54   0
   0   3  -3    5.08    8.06   0
   0   8 -14    6.43   31.39   0
   1   1  -3   28.61    6.55   0
   1   7 -15  211.16   33.71   0
   2   6 -17   12.52   33.52   0
   3   1  -9  109.62   16.36   0
  -2  10 -15   13.94   39.34   0
  -1   3  -1  403.64    9.23   0
   1   6 -11   67.32   24.29   0
  -2   7  -5  253.99   20.25   0
  -2   9 -10   88.73   29.35   0
   0   8 -13  -18.04   30.90   0
   1   2  -4   37.87    8.74   0
   2   4 -10   75.23   20.23   0
   2   6 -16   -0.62   31.47   0
   3   5 -21  184.24   45.11   0
   4   2 -16   14.09   28.10   0
   4   3 -22   16.22   42.88   0
   4   3 -21   16.98   40.07   0
  -2   8  -7    6.43   20.74   0
  -2  10 -14    9.69   36.94   0
  -1   6  -5  110.91   16.88   0
  -1   9 -13   50.03   31.46   0
   2   5 -12   28.35   23.90   0
   3   3 -12   14.09   22.64   0
   3   5 -20    6.55   37.79   0
   3   5 -19  692.93   48.23   0
   4   3 -20    9.87   38.25   0
   0   9 -19   10.19   43.26   0
   0   9 -18    5.77   44.21   0
   1   8 -20   -0.05   43.15   0
   1   8 -19  104.23   45.01   0
   2   3  -8 1939.49   33.39   0
   2   6 -15   21.97   30.20   0
   3   2 -10   23.06   18.40   0
   4   1 -13  211.50   24.51   0
   4   3 -19   29.98   36.48   0
  -2  10 -13   22.60   36.12   0
  -1   4  -2   51.68    9.32   0
  -1   8  -9 1141.50   37.81   0
   0   4  -4  597.01   17.15   0
   0   8 -12   21.43   29.95   0
   0   9 -17  -14.97   41.49   0
   1   3  -5   -2.05   10.69   0
   1   5  -8   98.07   20.36   0
   1   7 -13  103.74   29.66   0
   1   8 -18   26.86   39.84   0
   2  -4  -2  431.19    8.64   0
   3   4 -14  353.38   30.45   0
   4   2 -15  190.57   28.56   0
   4   3 -18   19.56   33.59   0
  -2   6  -3  834.95   20.48   0
  -2   9  -9   14.45   27.94   0
  -1  10 -17   89.36   45.07   0
   0   6  -7  -13.31   17.33   0
   0   7  -9   70.17   24.37   0
   0   9 -16   15.37   40.51   0
   1   6 -10   78.83   23.20   0
   2   6 -14  248.92   33.88   0
   2   7 -20   37.62   42.13   0
   3   5 -17  150.21   37.26   0
   1   8 -16   -7.26   38.11   0
   2   7 -19   31.11   40.32   0
   4   3 -17   14.03   31.40   0
  -2  10 -12  -11.65   34.58   0
  -1  10 -16   56.86   39.65   0
   0   9 -15   28.20   38.39   0
   1   7 -12  191.59   29.67   0
   2   4  -9  492.24   25.70   0
   2   5 -11  575.86   30.11   0
   2   7 -18   44.16   38.96   0
   3   5 -16   55.10   33.96   0
   4   2 -14   55.88   25.19   0
  -1   9 -11   19.55   28.52   0
  -1  10 -15   13.55   39.76   0
   1   4  -6  351.51   19.61   0
   1   8 -15  765.16   46.01   0
   2   7 -17    2.71   36.47   0
   3   3 -11   -1.26   19.75   0
   3   4 -13  177.27   26.69   0
   4   4 -21  -19.37   42.32   0
  -1   5  -3   16.15   11.94   0
   0   5  -5  750.56   22.35   0
   0   9 -14  -12.33   36.20   0
   2   6 -13   14.01   27.56   0
   3   6 -21   -6.70   42.09   0
   3   6 -20  142.21   44.60   0
   4   1 -12   19.76   20.47   0
   4   3 -16    6.17   29.98   0
   4   4 -20   14.99   39.38   0
  -2   8  -6    4.05   19.86   0
  -2  10 -11   77.09   33.43   0
  -1   8  -8   35.49   22.24   0
  -1  10 -14  320.31   42.09   0
   1   6  -9   39.17   22.84   0
   2   7 -16  215.43   37.54   0
   3   5 -15   51.30   29.84   0
   3   6 -19  -24.33   40.38   0
   4   4 -19   10.02   37.45   0
  -2   9  -8   18.62   26.07   0
   1   7 -11  464.25   31.77   0
   1   8 -14    0.82   32.62   0
   2   1  -5 1617.61   21.81   0
   2   2  -6  238.33   13.94   0
  -2   7  -4  630.95   23.24   0
  -1   9 -10  336.95   33.31   0
   0   7  -8  451.86   26.79   0
   0   9 -13  -13.76   33.80   0
   1   9 -19   80.59   45.22   0
   2   7 -15   84.68   34.39   0
   3   4 -12   22.31   24.70   0
   3   6 -18  378.53   42.92   0
   4   2 -13   87.93   24.74   0
   4   3 -15   10.55   28.44   0
   4   4 -18   -3.41   35.73   0
  -1  10 -13   31.48   37.08   0
   0   8 -10   -0.52   25.12   0
   0  10 -18   12.31   43.69   0
   1   5  -7  659.04   25.07   0
   1   9 -18  221.82   45.79   0
   2   3  -7  817.41   23.76   0
   2   5 -10  300.13   25.30   0
   2   6 -12  378.08   31.39   0
   2   8 -20   44.90   45.01   0
   3   5 -14   23.26   27.92   0
   3   6 -17    8.11   37.39   0
  -2  10 -10    6.38   31.53   0
   0   6  -6 1358.59   31.98   0
   0  10 -17   -2.76   41.59   0
   1   8 -13  -22.14   30.21   0
   1   9 -17   15.92   43.20   0
   2   8 -19  -13.48   42.46   0
   4   4 -17   -3.27   33.69   0
  -1   6  -4   71.70   15.61   0
   0  10 -16  -32.61   42.04   0
   2   7 -14   43.36   31.71   0
   2   8 -18  -15.86   40.50   0
   4   0 -10  531.09   22.80   0
   4   5 -21    1.06   43.97   0
  -1  10 -12  251.50   38.30   0
   0   9 -12  101.78   32.06   0
   1   7 -10  291.89   30.03   0
   1   9 -16  156.28   41.34   0
   2   4  -8  699.10   25.98   0
   3   6 -16    9.58   33.23   0
   4   1 -11  725.57   27.14   0
   4   3 -14  341.59   31.61   0
   4   5 -20  -23.94   42.51   0
  -1   8  -7   -8.14   20.74   0
  -1   9  -9  107.54   29.44   0
  -1  11 -16   37.56   41.77   0
   0  10 -15   33.21   40.79   0
   2   8 -17   36.85   39.86   0
   3   5 -13  354.31   31.53   0
   3   7 -20   30.12   43.48   0
   4   4 -16   26.32   30.38   0
   4   5 -19   12.93   40.79   0
  -2   9  -7  222.81   26.93   0
   1   6  -8  398.62   25.61   0
   1   8 -12   12.10   29.65   0
   1   9 -15   10.06   37.39   0
   2   6 -11    5.29   24.97   0
   3   4 -11  196.05   24.55   0
   3   6 -15   48.75   34.67   0
   3   7 -19  158.95   46.73   0
   4   2 -12  359.53   26.59   0
  -2   8  -5 1010.06   30.34   0
  -1  -1   2  259.10    7.86   0
  -1  11 -15  160.74   42.26   0
   0   7  -7 1095.18   33.62   0
   2   5  -9   69.14   22.88   0
   2   7 -13  165.20   32.33   0
   2   8 -16   48.78   38.46   0
   4   5 -18   42.87   39.42   0
  -2   4   0  536.82   10.67   0
  -2   5  -1 2561.22   25.20   0
  -1   7  -5  280.12   21.24   0
  -1  10 -11  357.00   36.21   0
   0   9 -11   19.80   29.24   0
   0  10 -14   36.60   37.56   0
   2  -5  -2  622.77   12.49   0
   3   7 -18    8.65   39.86   0
   4   3 -13    2.04   25.63   0
   4   4 -15   86.24   32.22   0
  -1  11 -14    2.05   41.09   0
   1   3  -4   62.97   11.34   0
   1   4  -5  123.61   16.01   0
   1   9 -14  133.64   37.68   0
   2   8 -15  198.59   40.44   0
  -2   6  -2 1315.30   23.32   0
   0   4  -3 3849.10   34.69   0
   1   7  -9   99.87   26.32   0
   1   8 -11  993.86   42.45   0
   1  10 -18  103.98   46.78   0
   3   2  -8  329.50   20.12   0
   3   5 -12   41.74   25.69   0
   3   7 -17   95.08   40.05   0
   4   5 -17   58.82   35.55   0
   4   6 -21   15.44   47.07   0
   0   5  -4   22.43   12.91   0
   0  10 -13  151.08   38.09   0
   0  11 -17    7.74   47.45   0
   1   5  -6    6.95   16.67   0
   1  10 -17  -12.07   42.23   0
   2   6 -10   58.77   26.24   0
   2   7 -12   -6.53   28.70   0
   2   9 -18   -9.14   46.81   0
   3   1  -7   15.81   12.39   0
   3   3  -9    0.70   18.06   0
   4   6 -20   23.61   45.26   0
  -1  10 -10   44.56   32.09   0
  -1  11 -13  485.29   43.57   0
   0   3  -2 1241.69   17.84   0
   0   9 -10   18.78   30.02   0
   1   9 -13   25.98   34.11   0
   2   8 -14  -20.87   35.46   0
   3   7 -16  367.35   41.47   0
   3   8 -20  -16.61   48.68   0
   4   1 -10  451.67   24.08   0
   4   4 -14  235.12   32.81   0
   4   5 -16  203.59   38.55   0
  -2   9  -6  422.21   30.17   0
   0   6  -5  184.47   20.15   0
   0   8  -8  201.26   25.99   0
   0  11 -16    5.43   42.94   0
   1   2  -3 1800.73   20.95   0
   1  10 -16   -4.60   41.47   0
   2   3  -6   42.95   15.00   0
   2   9 -17   -9.82   44.08   0
   3   4 -10   71.42   21.94   0
   4   2 -11  211.35   23.85   0
   4   6 -19   21.49   40.37   0
  -2   7  -3   98.26   16.68   0
   0  10 -12  206.26   38.76   0
   1   6  -7    0.92   19.30   0
   2   4  -7   12.79   17.10   0
   3  -2  -5  -11.66    6.12   0
   3   6 -13   -7.01   28.55   0
   3   8 -19   24.05   44.55   0
   4   3 -12   39.98   25.10   0
  -1  11 -12   36.06   37.99   0
   0  11 -15   40.65   44.94   0
   1  10 -15  120.86   44.87   0
   2   9 -16   14.98   43.03   0
   3   5 -11  375.83   31.19   0
   3   7 -15   35.24   35.35   0
   3   8 -18   51.21   45.78   0
   4   6 -18   66.27   39.85   0
   1   8 -10   13.63   27.21   0
   1   9 -12   12.26   31.91   0
   2   2  -5  582.28   16.99   0
   2   5  -8   13.80   19.98   0
   2   7 -11   71.49   28.33   0
   2   8 -13   27.75   32.60   0
   3   0  -6  382.24   14.23   0
   4   5 -15   10.69   31.12   0
  -1   5  -2    7.49   11.07   0
  -1  12 -15   35.83   43.53   0
   4   4 -13  140.22   30.34   0
   4   6 -17   44.81   39.99   0
  -2   8  -4   -8.90   19.48   0
  -1   6  -3  113.54   14.56   0
  -1   9  -7  289.95   28.87   0
  -1  10  -9   75.38   29.01   0
   0   9  -9  -11.70   28.49   0
   0  11 -14   60.08   40.55   0
   1   7  -8  191.79   25.42   0
   1  10 -14  428.76   46.86   0
   2   6  -9   33.73   24.77   0
   2   9 -15   12.56   41.45   0
   3   8 -17  459.27   47.80   0
   4   7 -20    0.82   47.79   0
   5   4 -18  136.27   40.76   0
  -1  11 -11  176.62   38.46   0
  -1  12 -14  191.99   46.54   0
   0  10 -11   51.67   33.52   0
   3   6 -12  679.96   37.12   0
   3   7 -14  403.73   39.47   0
  -1   7  -4   12.15   17.20   0
   2   8 -12    6.58   32.96   0
   2  10 -18  -12.10   46.02   0
   3   8 -16   39.58   42.22   0
   4   5 -14   14.20   29.73   0
   4   6 -16    3.38   36.01   0
   4   7 -19   40.77   43.44   0
   5   5 -20   -9.89   45.03   0
  -1   4  -1  134.53    9.55   0
   0   8  -7   18.80   22.19   0
   0  11 -13  261.99   41.92   0
   1   9 -11  141.47   32.71   0
   2   9 -14   13.54   38.76   0
   3   3  -8  861.32   27.16   0
   3   4  -9  168.48   22.35   0
   3   9 -19  135.02   52.44   0
   4   2 -10   39.96   20.05   0
   4   3 -11   79.28   24.35   0
   5   4 -17  -19.23   36.33   0
  -2   1   2 5596.99   21.96   0
  -1  12 -13   32.06   43.50   0
   0  12 -16    0.15   48.54   0
   1   8  -9  891.44   37.54   0
   1  11 -16   -0.75   43.00   0
   2   7 -10  192.94   29.24   0
   2  10 -17   28.98   44.57   0
   3   2  -7   81.77   16.26   0
   3   5 -10  135.74   26.46   0
   4   7 -18   25.65   41.25   0
   5   3 -15    1.04   31.53   0
   5   5 -19  366.95   48.20   0
  -1   8  -5  335.39   24.69   0
   2   1  -4  853.08   16.32   0
   3   7 -13  339.82   36.47   0
   3   8 -15  354.03   44.44   0
   3   9 -18  101.81   49.30   0
   4   1  -9    1.10   17.86   0
   4   4 -12  114.23   26.52   0
   4   6 -15   31.57   36.96   0
  -2   3   1    4.42    3.51   0
  -1  10  -8   70.72   29.50   0
  -1  11 -10   24.63   34.14   0
   2  10 -16   20.06   42.77   0
   4   7 -17   25.45   41.44   0
   5   4 -16   34.42   35.12   0
   5   5 -18  -14.64   41.02   0
   0   9  -8  225.47   28.52   0
   0  11 -12   -0.27   35.91   0
   0  12 -15   22.12   44.07   0
   1   6  -6  422.91   24.17   0
   1  11 -15  180.96   45.14   0
   2   9 -13  -16.12   36.30   0
   3   6 -11   34.54   27.11   0
   3   9 -17   10.82   46.06   0
   4   5 -13  190.87   31.41   0
  -1  12 -12  200.15   43.89   0
   1   4  -4   42.75   12.82   0
   1   7  -7    0.23   22.75   0
   1   9 -10  222.61   32.54   0
   1  10 -12  278.78   39.14   0
   2   4  -6  128.89   18.07   0
   2   5  -7  644.89   27.06   0
   2   8 -11  172.66   32.40   0
   5   6 -20  109.80   48.59   0
  -1   9  -6   -2.81   24.02   0
   0   6  -4  115.15   17.01   0
   0  12 -14  -33.69   44.19   0
   2   6  -8  664.65   30.47   0
   2  10 -15   15.09   41.11   0
   3   8 -14  171.50   38.26   0
   4   7 -16  147.32   42.24   0
   4   8 -19   10.38   45.15   0
   5   3 -14  112.55   31.24   0
   5   5 -17  141.58   40.09   0
   0   5  -3   18.89   12.92   0
   0   7  -5  103.23   19.64   0
   1  11 -14   59.69   41.71   0
   3   1  -6    1.30   12.34   0
   3   7 -12   93.00   31.34   0
   3   9 -16  180.89   46.52   0
   4   0  -8  202.76   17.28   0
   4   6 -14  158.38   34.38   0
   5   4 -15  202.07   37.37   0
  -1  11  -9  159.84   34.19   0
   0  10  -9   -4.71   31.35   0
   0  11 -11   22.76   36.64   0
   1   8  -8  201.91   27.65   0
   2   3  -5   42.71   14.36   0
   2   7  -9  113.39   26.77   0
   4   4 -11  103.44   26.64   0
   4   8 -18   -9.95   43.25   0
  -1  12 -11  388.30   44.10   0
   0   8  -6  154.74   23.39   0
   2   9 -12   80.01   34.34   0
   2  10 -14   62.49   42.59   0
   2  11 -17   14.14   46.78   0
   3   5  -9   73.64   24.19   0
  -2   7  -2  872.40   23.34   0
  -1  10  -7   13.32   27.37   0
   0  12 -13   22.39   39.85   0
   1  11 -13  351.94   45.61   0
   1  12 -16   20.10   46.15   0
   3   4  -8  348.28   23.98   0
   3   6 -10   13.89   27.29   0
   3   9 -15   12.44   42.29   0
   4   5 -12   33.72   27.25   0
   4   7 -15   27.62   36.53   0
   5   6 -18  306.19   46.65   0
  -2   8  -3 1135.44   29.36   0
   1   3  -3   -1.09    9.71   0
   1   9  -9  258.33   33.09   0
   2   8 -10   12.19   28.07   0
   2  11 -16   17.11   48.34   0
   4   2  -9  890.81   28.53   0
   4   8 -17    9.50   41.67   0
  -2   6  -1    6.99   10.76   0
   0   4  -2    9.87   10.42   0
   0   9  -7  253.69   27.61   0
   3   3  -7    4.77   16.18   0
   3   7 -11  239.91   33.64   0
   3  10 -17  132.66   50.24   0
   4   6 -13    4.50   30.14   0
   5   3 -13    6.98   27.89   0
   0  11 -10  112.52   35.54   0
   1  12 -15   69.90   45.09   0
   2  10 -13   19.79   37.73   0
   5   4 -14  -23.13   29.83   0
   5   6 -17   19.14   40.49   0
  -1   7  -3   17.40   16.04   0
  -1   8  -4   36.90   19.30   0
  -1  12 -10   59.51   37.87   0
   0  12 -12    2.97   37.56   0
   1  11 -12   13.39   39.81   0
   2   9 -11   79.37   32.83   0
   2  11 -15   49.84   46.32   0
   3   9 -14   50.25   38.48   0
   4   7 -14  153.14   37.92   0
   4   8 -16   -1.22   39.65   0
   5   5 -15   -3.73   34.79   0
   5   7 -19  234.93   46.47   0
  -1   3   0   13.47    5.60   0
  -1  11  -8   -4.90   30.15   0
   0  10  -8  161.46   31.62   0
   1   7  -6   17.69   21.75   0
   1  10 -10    6.00   30.53   0
   2   6  -7   39.47   21.03   0
   3   8 -12    1.16   31.51   0
   3  10 -16   19.63   42.80   0
   4   9 -18    8.41   48.76   0
  -1   6  -2   14.89   12.00   0
  -1   9  -5   16.47   21.86   0
   0  13 -14   24.02   46.14   0
   1   6  -5   22.00   17.62   0
   1   8  -7   18.90   24.57   0
   1  12 -14  232.81   45.52   0
   2   2  -4   46.87   11.26   0
   2   5  -6   14.28   17.89   0
   2   7  -8  425.32   29.44   0
   4   1  -8  475.89   20.61   0
   4   4 -10  169.50   25.99   0
   5   6 -16  111.33   39.81   0
   5   7 -18   67.62   45.32   0
   2   8  -9  778.10   36.40   0
   3   2  -6   46.48   13.81   0
   4   6 -12  369.18   35.41   0
   4   8 -15   86.84   40.82   0
  -1  10  -6   39.79   26.77   0
   0  12 -11   -6.00   37.00   0
   1   5  -4    4.53   14.08   0
   1   9  -8   72.43   28.65   0
   2  10 -12  171.10   37.87   0
   2  11 -14   21.75   40.99   0
   3   6  -9  149.28   25.67   0
   3   9 -13  150.29   38.99   0
   3  10 -15   84.03   44.62   0
   4   3  -9    2.57   20.01   0
   4   9 -17   -7.33   42.74   0
   5   4 -13   87.70   29.26   0
   0   7  -4  658.32   25.52   0
   0   8  -5  360.35   25.81   0
   0  11  -9   30.74   32.95   0
   0  13 -13   -1.71   43.47   0
   1  11 -11  181.93   39.10   0
   1  12 -13   36.20   43.06   0
   3   5  -8   39.99   20.93   0
   3   7 -10  479.21   33.37   0
   4   7 -13   89.59   32.88   0
   5   3 -12    5.70   25.88   0
   5   5 -14  162.86   34.30   0
   5   7 -17   -5.74   40.68   0
   2   4  -5  883.24   24.60   0
   2   9 -10  669.16   38.54   0
   2  12 -16  101.84   46.91   0
  -6   8  -7   34.63  142.01   0
  -2   4  -9  119.00   92.33   0
  -2   6 -12   -9.68  118.27   0
  -2  10 -16   78.94  182.14   0
   0   6 -14   31.50  111.51   0
   1   3 -10   26.65   61.87   0
   3   0   0  101.70   41.81   0
  -7  10  -7  123.24  194.09   0
  -6   6  -4  122.14  120.13   0
  -5   5  -5  -80.23  107.51   0
  -4   3  -3   18.87   75.05   0
  -4   6  -9   86.70  126.71   0
  -3   7 -12  812.98  150.95   0
  -3   9 -14   23.16  155.57   0
  -7   9  -6  107.91  180.00   0
  -6   5  -2  -51.60  102.82   0
  -6   7  -6  -23.11  141.48   0
  -5   6  -7   90.47  128.19   0
  -3  10 -15  -66.23  182.13   0
   1   4 -12  920.36   93.14   0
  -5   3   0   72.61   73.39   0
  -5   8 -10  -22.82  163.46   0
  -5   9 -11 -111.76  172.39   0
  -5  10 -12   85.29  196.31   0
  -3   6 -11   47.30  129.63   0
  -2   5 -11   37.79  109.52   0
  -7   8  -5  677.27  169.65   0
  -6   9  -9   31.31  172.60   0
  -6  10 -10  105.15  191.57   0
  -4   2   0   42.87   53.44   0
  -4   8 -12   -2.62  165.83   0
  -4   9 -13 -137.21  183.17   0
  -3   2  -3  619.36   66.28   0
  -2   2  -5  313.25   59.34   0
  -6   8  -8   82.55  166.45   0
  -5   7  -9    6.89  141.12   0
  -4   4  -6  230.77   94.87   0
  -4   5  -8   69.10  110.37   0
  -4   7 -11   60.65  146.48   0
  -4  10 -14   30.90  194.34   0
  -6   6  -5   -5.41  131.50   0
  -2   7 -14   12.74  149.05   0
  -2   9 -16   78.37  184.73   0
  -1   3  -9  333.69   83.01   0
  -1   7 -15  159.95  142.15   0
  -1   8 -16   21.52  147.70   0
  -1   9 -17   34.69  177.93   0
   3   0   2 1593.72   72.06   0
  -7   9  -7  112.43  187.99   0
  -6   5  -3  571.44  120.81   0
  -6   7  -7   40.49  154.14   0
  -5   5  -6   -9.24  108.37   0
  -3   1   1  228.93   37.09   0
  -3   9 -15   63.56  193.95   0
  -1   4 -11 1175.39  111.43   0
  -1   6 -14 1094.76  142.71   0
  -5   4  -4  -12.94  100.58   0
  -5   6  -8 1284.53  149.57   0
  -4   3  -4  671.71   86.91   0
  -4   6 -10   15.41  129.90   0
  -3   7 -13   68.27  157.07   0
  -2   3  -8   -8.10   86.33   0
  -2   4 -10    0.74  100.57   0
  -2   6 -13  -32.77  123.96   0
   0   4 -12   56.38   90.64   0
  -7   8  -6   57.95  174.11   0
  -6   9 -10  -54.79  196.30   0
  -5   8 -11  407.08  184.35   0
  -5   9 -12  311.09  194.64   0
   0   6 -15   12.15  128.39   0
  -6   8  -9   19.90  176.28   0
  -4   2  -1   42.94   57.22   0
  -4   8 -13 -109.08  175.59   0
  -4   9 -14   -9.27  199.79   0
  -3   6 -12  482.53  139.66   0
   0   0   8  156.06   58.07   0
  -6   4  -1   27.27   98.72   0
  -6   5  -4   35.25  122.16   0
  -6   6  -6  -26.48  143.27   0
  -5   7 -10  493.80  161.74   0
  -4   4  -7  127.43  104.15   0
  -4   5  -9   48.09  127.62   0
  -3   2  -4  -10.61   72.13   0
  -1   0   6 1793.75   53.01   0
   1   3 -11   20.78   73.29   0
  -7   7  -5  133.66  161.79   0
  -7   9  -8   60.20  203.40   0
  -6   7  -8 -136.86  162.83   0
  -5   5  -7  442.75  135.39   0
  -4   7 -12  -64.18  154.39   0
  -3   4  -9  177.00  105.31   0
  -5   3  -2  261.29   88.35   0
  -3   3  -7   39.04   87.81   0
  -3   5 -11   22.07  130.31   0
  -2   7 -15   30.03  161.83   0
  -2   8 -16   10.63  158.89   0
  -2   9 -17  -21.90  202.04   0
  -1   8 -17  832.42  181.98   0
  -7   8  -7  -28.74  177.58   0
  -6   9 -11   83.38  211.68   0
  -5   4  -5   37.18  103.74   0
  -5   6  -9   14.99  142.75   0
  -5   9 -13   -0.59  208.34   0
  -4   3  -5   90.09   87.64   0
  -4   6 -11   15.97  142.78   0
  -3   1   0  -13.56   40.84   0
  -3   8 -15   77.33  170.94   0
  -3   9 -16  180.51  197.01   0
  -1   3 -10  757.59   98.64   0
  -1   7 -16  176.95  150.75   0
  -6   4  -2  651.72  116.58   0
  -6   8 -10   75.07  201.12   0
  -5   8 -12   14.38  187.96   0
  -2   6 -14   -9.08  135.17   0
  -1   4 -12  229.33  110.24   0
   1   0   6 1072.12   70.66   0
   2   1  -6   -1.16   20.42   0
  -6   5  -5   54.68  131.45   0
  -6   6  -7 -101.94  141.79   0
  -5   7 -11  -16.51  175.08   0
  -4   2  -2    2.66   70.84   0
  -4   9 -15   75.42  213.87   0
  -2   1  -3  781.31   58.23   0
  -2   3  -9   13.24   89.09   0
  -2   4 -11   76.86  107.02   0
  -7   7  -6  312.13  165.02   0
  -6   7  -9   -0.88  176.40   0
  -4   4  -8  -63.10  111.85   0
  -4   8 -14  -54.09  183.49   0
   0   0   6 4998.84   89.76   0
  -7   8  -8   29.75  195.58   0
  -4   7 -13   29.20  166.80   0
  -2   5 -13   48.04  128.75   0
  -6   4  -3  -12.89  112.90   0
  -5   4  -6  138.64  115.12   0
  -5   6 -10  393.82  160.28   0
  -3   3  -8  105.87   97.55   0
  -5   8 -13  271.23  210.55   0
  -4   6 -12   65.56  155.99   0
  -3   1  -1  408.18   52.20   0
  -3   8 -16   58.97  203.28   0
  -7   6  -5   63.56  160.31   0
  -7   7  -7   78.14  184.77   0
  -6   5  -6  -25.23  142.88   0
  -6   6  -8   -3.41  153.19   0
  -6   8 -11   59.17  203.20   0
  -4   2  -3  971.51   91.12   0
  -3   7 -15  354.09  173.46   0
  -1   7 -17  -23.10  171.08   0
   1   0   4   22.93   43.62   0
  -6   7 -10  147.88  191.53   0
  -5   2   1  650.10   75.87   0
  -5   7 -12  208.95  179.45   0
  -4   8 -15   38.12  211.63   0
  -2   6 -15  -39.87  149.21   0
  -1   3 -11   12.54   98.55   0
  -1   6 -16  103.16  158.89   0
  -7   8  -9  -44.28  198.53   0
  -5   5  -9  455.89  147.90   0
  -4   4  -9   24.42  122.01   0
  -4   5 -11  -41.79  141.29   0
  -4   7 -14   -4.17  190.05   0
  -1   4 -13   20.29  110.06   0
  -6   4  -4   -9.03  112.49   0
  -5   4  -7  242.34  126.52   0
  -5   6 -11   30.70  176.80   0
  -3   2  -6  555.12   89.64   0
  -3   4 -11  644.67  141.40   0
   0   0   4  447.84   40.83   0
   1   0   2 1162.52   45.70   0
   4   1   0  792.27   70.28   0
   4   1   1 3571.30  100.81   0
  -7   6  -6  140.31  172.70   0
  -7   7  -8   32.23  196.55   0
  -6   5  -7   45.88  156.00   0
  -5   2   0   30.29   75.07   0
  -4   3  -7  -28.03  103.45   0
  -4   6 -13   26.87  176.17   0
  -1   5 -15  571.25  147.59   0
   0   4 -14  204.27  119.87   0
   2   2 -10   20.23   53.94   0
  -6   6  -9   13.48  163.38   0
  -6   8 -12   -0.15  213.95   0
  -5   8 -14   46.38  215.28   0
  -4   2  -4   60.38   80.94   0
  -3   1  -2  230.70   53.16   0
  -2   2  -8  303.05   88.20   0
  -6   3  -1   16.41  106.38   0
  -6   7 -11  -83.85  204.24   0
  -5   7 -13  169.41  208.03   0
  -3   7 -16  110.93  197.83   0
  -1   1  -6  112.06   59.88   0
   0   2 -10   17.41   74.99   0
  -6   4  -5   71.97  132.90   0
  -5   5 -10   56.63  152.92   0
  -4   1   3   28.70   42.09   0
  -4   4 -10  123.47  135.79   0
  -4   8 -16  -31.63  222.11   0
  -1   1  10  117.53   67.39   0
   0   5 -16    2.33  141.15   0
  -7   6  -7  -30.30  177.07   0
  -5   2  -1   -4.89   79.53   0
  -5   4  -8  134.01  133.76   0
  -4   5 -12  242.57  157.57   0
  -4   7 -15   30.49  208.78   0
  -3   6 -15  -24.68  165.93   0
  -2   4 -13   16.16  126.44   0
  -1   6 -17  -29.44  167.94   0
  -7   7  -9  163.49  201.91   0
  -6   3  -2  -34.28  111.52   0
  -6   5  -8   90.57  153.65   0
  -6   6 -10   -1.12  185.51   0
  -5   6 -12  181.12  178.43   0
  -4   1   2    9.33   42.40   0
  -3   1  -3  133.15   64.38   0
  -3   4 -12  245.14  145.00   0
  -2   1  -5  183.27   62.36   0
  -7   5  -5  -16.46  156.84   0
  -4   2  -5 1067.41  103.61   0
  -4   6 -14   30.49  173.44   0
  -2   5 -15  -24.73  158.02   0
  -6   4  -6  -59.72  140.73   0
  -6   7 -12   22.17  216.05   0
  -5   2  -2  524.90   95.14   0
  -5   7 -14  107.46  217.87   0
  -4   1   1  839.01   57.44   0
  -2   2  -9  369.96  102.32   0
  -1   5 -16  153.58  158.27   0
   0   3 -13  -10.14  100.71   0
  -7   6  -8  261.52  192.69   0
  -5   4  -9   54.97  149.83   0
  -5   5 -11   52.99  163.80   0
  -4   4 -11  -49.67  148.92   0
  -3   7 -17  -12.32  211.85   0
   0   4 -15   44.43  124.67   0
  -7   5  -6  -22.01  167.86   0
  -7   7 -10  -29.25  216.71   0
  -6   3  -3   88.92  113.50   0
  -6   5  -9   95.42  176.78   0
  -4   1   0  691.72   63.46   0
  -6   6 -11   34.92  183.14   0
  -5   6 -13  143.50  185.69   0
  -4   2  -6  141.84  105.16   0
  -4   3  -9  -20.49  121.59   0
  -3   2  -8   64.34   98.48   0
  -3   6 -16  138.37  178.81   0
  -2   3 -12   97.93  124.77   0
  -2   6 -17    4.99  168.90   0
   0   2 -11  995.82   97.68   0
  -6   4  -7  -88.46  151.13   0
  -5   2  -3   69.17   95.67   0
  -5   3  -7   86.95  132.73   0
  -3   4 -13  151.53  156.44   0
  -1   6 -18  163.80  181.87   0
  -7   6  -9   -5.42  204.65   0
  -6   7 -13   30.35  220.64   0
  -4   1  -1 3408.89   97.67   0
  -3   3 -11    4.54  124.10   0
  -1   4 -15  146.59  130.18   0
   0   1  -8   14.39   57.53   0
  -7   5  -7  462.14  185.09   0
  -5   7 -15   36.40  222.13   0
  -3   5 -15  779.23  177.12   0
  -6   5 -10   63.15  171.43   0
  -5   2  -4   42.49  104.88   0
  -4   4 -12   27.66  152.07   0
  -3   7 -18  176.54  224.39   0
  -1   5 -17  -23.94  165.45   0
   3   1   2  245.44   59.12   0
  -6   4  -8   34.92  162.82   0
  -6   6 -12    3.01  205.13   0
  -5   3  -8   35.96  140.79   0
  -4   1  -2   65.43   73.72   0
  -4   3 -10  236.21  133.71   0
  -4   5 -14   29.48  172.82   0
  -3   1  -5   14.19   76.60   0
   0   1   8   28.03   62.90   0
   0   3 -14   50.12  113.17   0
   0   4 -16   -6.02  136.89   0
  -7   4  -5  259.28  158.61   0
  -7   6 -10  147.75  221.96   0
  -6   3  -5   39.73  121.20   0
  -2   1  -7 1017.86   91.63   0
  -2   3 -13   14.08  132.63   0
  -2   6 -18   39.54  200.63   0
   2   1   5  158.83   66.25   0
   3   1  -4  207.77   36.96   0
  -7   5  -8 -119.73  179.36   0
  -6   5 -11  -66.22  190.05   0
  -5   2  -5 1383.26  123.13   0
  -4   1  -3  260.79   84.18   0
  -2   1   8 1479.87   60.99   0
  -1   3 -14   72.71  118.80   0
  -6   3  -6  -39.39  137.52   0
  -6   4  -9   34.52  171.73   0
  -6   6 -13   73.49  223.20   0
  -4   2  -8  271.11  115.43   0
  -4   4 -13   66.31  161.84   0
  -2   2 -11  156.51  107.49   0
  -2   5 -17  -12.54  165.33   0
  -1   1   8  310.22   54.79   0
   3   1   0   17.94   47.83   0
  -7   4  -6   74.31  165.95   0
  -5   6 -15  -19.80  212.42   0
  -4   3 -11   44.72  139.90   0
  -3   2 -10   22.41  111.86   0
  -1   0  -2  932.59   37.77   0
  -1   5 -18   55.54  175.55   0
  -7   5  -9  168.90  178.90   0
  -7   6 -11   -8.59  212.49   0
  -5   2  -6   87.16  121.06   0
  -4   1  -4  600.56   94.91   0
  -1   1  -9 1370.98  101.23   0
   0   3 -15   19.64  121.12   0
   1   1  -9  221.06   55.83   0
  -6   2  -2  137.36  107.14   0
  -3   3 -13   29.42  149.72   0
  -3   4 -15   79.49  172.76   0
  -2   6 -19    1.87  207.11   0
  -7   4  -7  264.59  175.62   0
  -6   3  -7  117.21  140.03   0
  -6   5 -12   45.57  197.27   0
  -5   5 -14   29.56  200.29   0
  -3   1  -7  971.44  103.73   0
   0   1   7  971.98   68.18   0
  -6   2  -3  242.05  112.83   0
  -5   3 -10  431.58  152.77   0
  -4   1  -5    8.74   94.35   0
  -4   4 -14  -42.89  169.20   0
  -3   5 -17   71.49  181.63   0
  -1   4 -17  249.17  163.37   0
   1   2 -13   -7.91   91.86   0
  -7   5 -10  -85.43  195.55   0
  -5   1   0  314.61   77.67   0
  -5   1   1  251.96   73.12   0
  -5   2  -7   58.00  120.72   0
  -4   5 -16   43.02  202.48   0
  -3   2 -11  621.22  131.37   0
  -2   0  -2 3132.87   73.21   0
  -7   4  -8  232.10  180.12   0
  -5   1  -1  286.15   86.12   0
  -2   1  -9  220.40   93.68   0
   4   2   1   39.71   73.59   0
  -6   2  -4   86.83  118.85   0
  -3   1  -8   91.92   97.29   0
  -3   3 -14  -35.25  155.49   0
  -1   1 -10 1034.28   97.75   0
  -7   3  -5    1.37  149.83   0
  -7   5 -11  103.74  222.12   0
  -5   3 -11   21.89  155.65   0
  -4   2 -10   -2.06  127.84   0
  -2   3 -15  133.71  140.90   0
  -2   4 -17   73.74  175.93   0
   0   0  -4  419.83   35.70   0
   1   1   5  921.03   65.37   0
  -6   2  -5  124.73  127.54   0
  -4   4 -15   91.92  178.39   0
  -3   5 -18   57.00  216.04   0
  -5   1  -3  249.99   96.13   0
  -2   0  -4   14.65   53.93   0
  -2   1 -10    9.39   96.52   0
  -2   5 -19   47.63  208.41   0
  -1   2  10   38.50   71.04   0
  -1   3 -16  199.26  136.76   0
   0   2 -14   52.54  110.19   0
   4   2   0   20.04   65.41   0
  -7   3  -6  384.84  163.15   0
  -6   4 -12   14.50  196.08   0
  -4   1  -7   75.67  102.62   0
  -8   5  -9   37.48  210.99   0
  -7   5 -12   93.06  224.72   0
  -6   2  -6  -13.73  134.31   0
  -5   1  -4  452.59  105.76   0
  -5   5 -16  -49.81  223.72   0
  -4   2 -11   20.91  135.28   0
  -3   3 -15   37.49  168.19   0
  -1   1 -11   92.89   90.38   0
  -7   4 -10  131.91  197.48   0
  -3   0  -2 1609.26   69.52   0
  -3   0   0   64.41   42.25   0
  -2   3 -16   46.42  161.79   0
  -1   0  -6 1117.20   67.19   0
   2   1   2  770.42   54.33   0
  -7   3  -7 -100.97  151.26   0
  -5   1  -5  -16.78  107.20   0
  -3   2 -13  394.11  151.14   0
   1   1 -11  676.71   79.81   0
  -5   2 -10  -50.20  149.13   0
  -5   4 -15  -42.67  202.12   0
   0   2 -15   16.80  119.22   0
   2   1 -10   33.61   50.62   0
  -7   3  -8   92.63  160.11   0
  -7   4 -11  233.58  204.68   0
  -6   3 -11   11.94  168.43   0
  -1   1 -12   26.23   96.72   0
  -1   2 -15  510.40  137.06   0
   0   1 -12  -14.32   88.13   0
  -4   3 -15  -23.69  169.75   0
  -3   4 -18   69.13  194.68   0
  -2   3 -17  -47.94  165.63   0
  -5   1  -7  246.57  127.81   0
  -7   3  -9  -83.42  165.73   0
  -7   4 -12   66.25  216.15   0
  -6   1  -2  -21.85   99.70   0
  -5   3 -14  144.03  194.06   0
  -5   4 -16  102.72  218.99   0
  -4   2 -13   45.49  151.75   0
  -3   0  -6 1345.95   99.00   0
   1   1 -12  631.23   88.23   0
  -8   4  -9  -58.14  208.99   0
  -4   0  -2  463.60   76.04   0
  -3   0   2    2.87   28.21   0
  -2   0  -8  753.39   96.83   0
  -1   3 -18  371.27  169.96   0
  -6   1  -4   11.29  112.90   0
  -5   1  -8   16.14  123.17   0
  -4   0   0 3202.44   86.28   0
  -1   2 -16   17.67  138.45   0
   0   0  -8  203.35   57.02   0
   0   2 -16   32.71  126.25   0
   0   2   8  312.68   67.58   0
  -7   2  -6   -3.89  150.94   0
  -7   3 -10  198.50  175.28   0
  -5   2 -12  -53.53  157.71   0
  -4   3 -16   23.97  178.57   0
  -3   2 -15   63.41  159.95   0
  -2   1 -13   -2.78  126.44   0
   2   1 -11  223.99   57.80   0
   3   2   2   34.86   61.91   0
  -6   1  -5 -134.40  118.68   0
  -6   2 -10   22.51  156.57   0
  -6   3 -13   16.28  206.96   0
  -2   2 -16  -23.75  152.90   0
  -7   2  -7  270.00  161.29   0
  -5   1  -9  722.21  140.32   0
  -3   0  -8 2035.58  120.82   0
  -7   3 -11  -21.71  189.78   0
  -6   1  -6    6.33  128.51   0
  -7   2  -8   95.95  165.65   0
  -4   3 -17   -3.11  210.39   0
  -3   3 -18  287.15  198.66   0
  -1   0 -10   22.40   85.84   0
  -1   2 -17  571.73  154.29   0
   0   1 -14   16.23  102.31   0
   1   1   3   99.12   40.62   0
  -6   1  -7  215.54  129.77   0
  -4   2 -15   44.44  178.19   0
  -3   2 -16   29.72  157.25   0
  -2   1 -14  -34.47  122.73   0
   1   0  -4   60.61   17.44   0
  -2   2 -17   18.95  159.99   0
   1   2   6   22.08   58.89   0
   2   1   0   90.95   37.83   0
   2   2   4   20.92   59.42   0
  -8   3  -9   74.33  200.40   0
  -7   2  -9    4.07  171.78   0
  -5   0  -4   92.98   95.88   0
  -5   0  -2   59.05   81.14   0
  -5   2 -14  190.95  173.62   0
  -4   0  -8   89.72  104.69   0
  -4   0   2   85.03   40.97   0
   3   2   1  -14.37   53.86   0
  -6   3 -15   56.68  220.25   0
  -5   1 -11   -8.74  144.71   0
  -4   1 -13  111.50  155.11   0
  -4   3 -18  132.41  218.00   0
  -3   0 -10  156.23  107.51   0
  -3   1 -14   33.31  137.63   0
  -1   1 -15  737.19  135.04   0
   1   0  -8  565.71   51.48   0
   1   1 -14   14.53   89.30   0
  -8   3 -10   89.85  211.32   0
  -5   0   0 1033.00   81.34   0
  -4   2 -16   31.43  183.97   0
  -3   2 -17  807.21  184.68   0
  -3   3 -19   34.68  195.03   0
  -2   1 -15   10.41  128.38   0
  -7   2 -10   64.21  167.51   0
  -6   2 -13   -0.00  191.47   0
  -1   2   8   33.45   56.46   0
   0   2   7   17.26   57.22   0
  -7   1  -5   79.80  138.53   0
  -5   1 -12  251.47  155.35   0
  -5   2 -15   -9.05  181.86   0
  -2   1   6  -18.59   31.98   0
  -2   2 -18   55.29  155.83   0
  -2   3 -20  -19.33  185.67   0
  -7   1  -6  236.72  145.92   0
  -7   2 -11  352.71  194.67   0
  -6   1 -10    2.82  147.71   0
  -4   1 -14   25.69  152.26   0
  -1   1 -16  409.05  136.28   0
  -5   0  -8 1250.38  134.31   0
  -4   2 -17  175.31  199.07   0
  -2   1 -16   34.70  142.66   0
  -7   1  -7  222.37  152.48   0
  -6   2 -14  -19.95  195.34   0
  -5   1 -13  269.83  161.84   0
   0   0 -12   -4.87   84.67   0
  -7   2 -12  -19.52  203.26   0
  -6   1 -11  -40.53  155.06   0
   3   2   0  -13.46   44.14   0
  -8   2  -9  -43.96  191.27   0
  -7   1  -8   26.53  146.04   0
  -6   0  -4   23.21  105.82   0
  -6   0  -2 1113.88  107.27   0
  -4   1 -15   53.82  157.16   0
  -6   0  -6   65.50  122.27   0
  -6   1 -12   53.54  173.82   0
  -5   0 -10 1214.01  155.28   0
  -5   1 -14  -13.64  173.90   0
  -4   0 -12   17.15  138.51   0
  -4   2 -18   33.54  201.52   0
  -2   1 -17   -5.06  153.54   0
  -1   1 -17   -7.48  140.27   0
  -7   1  -9  287.39  155.98   0
  -7   2 -13  229.84  214.71   0
  -5   2 -17   67.09  208.10   0
  -3  -1  -6  208.67   83.81   0
  -3  -1  -5   38.47   70.48   0
  -2   0 -14  -13.23  126.25   0
  -1   0 -14 2307.99  141.72   0
  -8   2 -10   35.26  185.76   0
  -4   1 -16  -18.03  174.79   0
  -3  -1  -7 1004.43   96.43   0
  -3  -1  -4  123.54   65.56   0
  -2  -1  -4  736.90   59.48   0
   3   1  -6   -4.13    8.22   0
  -7   1 -10  197.39  160.44   0
  -6   0  -8    1.61  125.69   0
  -6   1 -13  -58.71  180.46   0
  -5   1 -15  479.88  189.44   0
  -3  -1  -8   53.05   93.69   0
  -3  -1  -3  177.70   55.08   0
  -3   1 -17   92.75  156.03   0
  -2  -1  -8    6.54   76.69   0
   4   3  -1   -2.94   56.94   0
  -4  -1  -5   50.82   85.66   0
  -4  -1  -4  550.89   85.24   0
  -2  -1  -9  243.68   85.34   0
  -2  -1  -3  802.32   53.24   0
  -1  -1  -7 1080.15   73.35   0
   1   0 -12 3438.52  106.55   0
  -7   1 -11  139.72  179.97   0
  -4  -1  -7  111.43   93.07   0
  -3  -1  -2  231.65   52.79   0
  -2   1 -18    0.22  145.04   0
  -6   1 -14   -2.50  191.81   0
  -4   0 -14  182.92  153.96   0
  -2  -1 -10   20.61   86.84   0
  -1   3   9    4.00   63.94   0
   0   2   6  714.84   55.21   0
  -6   0 -10   75.41  141.92   0
  -5   1 -16  -59.42  183.33   0
  -4  -1  -2   68.64   64.23   0
  -3  -1 -10  614.67  108.23   0
   3   2  -1  341.75   47.47   0
  -7   0  -6   46.61  134.21   0
  -7   1 -12  256.95  186.74   0
  -4  -1  -9  124.63  107.23   0
  -3   1   6   20.61   26.04   0
  -2  -1 -11  -15.19   91.90   0
  -2  -1  -2  711.29   47.63   0
  -1  -1  -4  391.97   43.34   0
  -1   2   7   70.39   44.52   0
   3   3   2  390.02   63.51   0
  -8   1  -9   60.53  183.86   0
  -6   1 -15   91.62  200.33   0
  -5  -1  -6  268.10  107.53   0
  -5  -1  -5   28.08   89.03   0
  -5  -1  -4  403.37   95.12   0
  -4  -1 -10  143.54  119.99   0
  -2   0 -16   24.26  129.98   0
  -1   0 -16  153.94  123.72   0
  -7   0  -8  670.91  156.33   0
  -7   1 -13   51.23  197.68   0
  -5  -1  -7  168.98  106.61   0
  -5  -1  -3  227.64   85.20   0
  -5   1 -17  116.93  198.54   0
  -4   1 -18  119.03  185.78   0
  -3  -1  -1  472.42   47.66   0
  -3   0 -16  263.11  146.18   0
  -3   1 -19   50.49  189.71   0
   1   0 -14  402.44   91.98   0
  -8   1 -10  -24.68  182.88   0
  -6   0 -12   20.00  153.37   0
  -5  -1  -8   15.02  109.28   0
  -5   0 -14  417.89  162.86   0
  -4  -1  -1 3632.84   90.94   0
  -3  -1 -12 1258.89  130.18   0
   1   2   4   34.22   43.31   0
   4   3  -2 2237.53   75.71   0
  -5  -1  -9  762.05  130.04   0
  -5  -1  -2  -41.36   73.27   0
  -1  -1 -12   39.03   92.44   0
   0   0 -16   16.78  107.95   0
  -4   0 -16   79.66  155.32   0
  -3  -1 -13  597.51  134.06   0
  -2  -1 -13   42.78  105.89   0
  -2   1 -20  -11.50  177.64   0
  -1  -1  -3  116.75   33.63   0
   0  -1  -8   27.66   50.87   0
   2   3   4 1224.74   71.32   0
  -7   0 -10  300.40  154.47   0
  -3   1 -20   36.61  196.95   0
  -1  -1 -13  739.04  107.78   0
   0  -1 -10 1056.37   79.61   0
  -6  -1  -6    2.87  114.87   0
  -6  -1  -5   69.77  106.23   0
  -6  -1  -4    5.31   97.94   0
  -5  -1  -1  409.52   71.26   0
  -2  -1 -14  -38.76  117.78   0
   0  -1  -6  163.49   41.84   0
   2   0 -10   25.14   43.44   0
  -6  -1  -3  375.41   97.32   0
  -5   0 -16   60.88  183.08   0
  -4  -1 -13   64.65  132.28   0
  -4  -1   0  689.17   55.45   0
  -3  -1 -14   24.69  125.30   0
  -2  -1  -1 2111.08   52.03   0
  -7   0 -12   -0.97  180.13   0
  -5  -1 -12  191.03  140.20   0
  -3  -1   0  -11.73   36.28   0
  -1  -1 -14   57.08  105.69   0
   3   3   1  -44.98   51.45   0
  -6  -1  -2    3.79   85.68   0
  -5  -1   0  326.84   67.17   0
  -4   0 -18   40.53  182.94   0
  -3  -1 -15  492.69  138.20   0
   0  -1  -5 1464.00   48.64   0
  -6  -1 -11  -53.71  138.53   0
  -1  -1 -15  811.32  121.16   0
  -8   0 -10  105.31  176.08   0
  -5  -1 -14   -7.19  158.95   0
  -3  -1 -16   96.85  146.05   0
  -2  -1 -16   -8.39  132.20   0
  -1   3   8  480.28   56.46   0
   0   2   5 2379.24   64.28   0
  -7  -1  -8  -81.51  137.27   0
  -7  -1  -7  217.84  136.59   0
  -7  -1  -6  203.04  122.24   0
  -7  -1  -5  -31.28  117.50   0
  -6  -1 -12   82.23  146.03   0
  -4  -2  -7  -24.68   90.80   0
  -3  -2  -9  427.39   93.57   0
  -1  -1  -2 1048.04   35.93   0
   0  -1 -14   33.23   86.65   0
   2   2   1   54.75   39.35   0
  -7  -1  -9  257.29  152.13   0
  -4  -2  -8  273.03   96.40   0
  -4  -2  -6   65.66   80.12   0
  -2   0 -20  214.63  171.95   0
  -7  -1 -10  155.47  154.21   0
  -6  -1 -13  103.82  155.69   0
  -5  -1 -15  491.27  162.70   0
  -4  -2  -5 1003.46   91.61   0
  -4  -1   1  863.92   50.30   0
  -3  -1 -17   89.08  149.83   0
  -3   0 -20   59.06  184.63   0
  -2  -2 -10    7.14   80.17   0
  -2  -2  -9  381.28   81.32   0
   0  -1 -15   -4.95   95.17   0
   1   3   5  184.23   55.84   0
   2   3   3  140.48   50.62   0
  -5  -2  -8  162.06  113.85   0
  -5  -2  -7   82.76  105.68   0
  -5  -2  -6   28.11   96.77   0
  -5  -1   1  266.83   59.15   0
  -4  -2 -11  -32.03  110.56   0
  -3  -2 -12  -17.33  111.05   0
  -2  -2 -11  174.98   88.61   0
  -7  -1 -11   85.17  153.75   0
  -5  -2 -10   13.69  123.95   0
  -5  -2  -5 1379.13  107.05   0
  -5  -1 -16   78.53  175.14   0
  -4  -2 -12  -15.13  122.27   0
  -4  -2  -4   41.52   72.20   0
  -4  -1 -17   -0.47  169.63   0
  -2  -2  -6  147.71   62.47   0
  -1  -1 -17  -16.10  124.18   0
  -7  -1 -12  124.58  177.04   0
  -3  -2  -4  -16.57   57.80   0
  -1   2   6   -6.69   36.30   0
   0  -1 -16   81.43  103.65   0
   0  -1  -4  960.87   37.04   0
   1  -1 -12  664.24   74.41   0
   1  -1 -11  686.21   63.84   0
   1  -1 -10  127.85   48.54   0
   1  -1  -9  205.69   45.11   0
  -6  -1 -15  263.13  189.47   0
  -5  -2  -4  -19.87   83.06   0
  -2  -1   0   45.25   26.12   0
  -1  -2 -10    1.82   73.27   0
   3   3   0   22.75   47.59   0
  -7  -1 -13   21.88  176.61   0
  -6  -2  -8   54.72  120.52   0
  -6  -2  -7  218.41  116.75   0
  -5  -2 -12  -22.88  129.07   0
  -5  -1 -17   56.54  175.55   0
  -4  -2  -3  997.40   77.84   0
  -3  -2 -14   96.29  119.88   0
  -3  -1   1  224.92   32.12   0
  -1  -2 -11  721.98   84.31   0
  -1  -2  -9 3587.90  105.23   0
  -1  -1 -18  162.01  130.87   0
   1  -1 -13  985.92   80.24   0
  -8  -1  -9  -45.84  162.17   0
  -6  -2  -6   -5.94   97.92   0
  -6  -2  -5   56.95   99.88   0
  -5  -2  -3    7.19   74.74   0
  -4  -2 -14  117.71  130.89   0
  -8  -1 -10 -105.30  168.89   0
  -5  -2 -13  307.06  140.07   0
  -6  -2 -11  -17.96  131.19   0
  -6  -2  -4   34.35   92.94   0
  -5  -2 -14  138.41  152.17   0
  -4  -2 -15    4.18  134.40   0
  -4  -2  -2    8.93   57.82   0
  -3  -2 -16   33.64  135.28   0
   0   3   6  717.52   55.09   0
  -6  -2 -13  -15.50  157.71   0
  -6  -2  -3  273.26   90.66   0
  -5  -2  -2  426.00   73.45   0
  -4  -2 -16   53.38  148.58   0
  -3  -1 -20   -6.75  164.53   0
  -2  -1 -20  -33.80  148.04   0
  -1  -2  -6   -5.79   44.07   0
  -7  -2  -9   52.41  138.72   0
  -7  -2  -8   25.26  121.50   0
  -7  -2  -7  223.51  122.68   0
  -7  -2  -6  -34.24  117.26   0
  -1  -2 -15  466.66  102.37   0
  -7  -2 -11  250.60  162.31   0
  -7  -2 -10  136.92  136.52   0
  -7  -2  -5  693.21  119.84   0
  -5  -2 -16   69.09  166.50   0
  -4  -2 -17  209.68  162.79   0
  -4  -1   2   25.86   33.65   0
  -3  -2 -17  786.53  144.90   0
   4   4  -2  -40.02   51.40   0
  -6  -2  -2  103.66   79.99   0
  -3  -2  -2   -9.24   40.76   0
  -2  -1 -21   75.26  161.03   0
  -1  -2 -16  -28.44   99.36   0
   0  -2 -12   16.95   72.73   0
   0  -2 -11  967.04   78.65   0
  -7  -2 -12  -97.55  155.44   0
  -4  -3  -9    9.40  100.17   0
  -3  -2 -18  -41.85  146.55   0
  -1  -1  -1   17.68   17.41   0
  -1   3   7  432.71   47.32   0
   0  -2 -10   -3.75   55.68   0
   2   2   0  146.02   32.22   0
  -7  -2 -13  282.07  179.16   0
  -5  -2 -17  132.29  168.09   0
  -5  -2  -1    3.04   59.50   0
  -4  -3 -12   65.63  117.26   0
  -4  -3 -11  -14.68  105.00   0
  -4  -2 -18   56.24  159.28   0
  -4  -2  -1   40.15   47.18   0
  -3  -3 -11   27.49   94.76   0
  -3  -3 -10  633.44   97.25   0
  -2  -2 -18   -7.50  123.42   0
  -2  -2  -3 4922.60   83.90   0
  -1  -2 -17  635.02  125.03   0
  -1  -2  -5 1530.44   58.08   0
   0  -2  -9 1167.54   69.26   0
   1   3   4  191.58   45.26   0
   3   4   1   95.33   51.46   0
  -5  -3 -11   20.35  124.69   0
  -5  -3  -7  130.39  100.22   0
  -4  -3 -13   22.63  123.88   0
  -4  -3  -7    0.62   79.58   0
  -3  -3 -12 1138.05  116.63   0
  -3  -3  -8  132.35   78.05   0
   0  -2 -15    9.26   89.23   0
  -8  -2  -9   16.43  154.85   0
  -5  -3 -12  377.91  128.68   0
  -4  -3  -6  635.21   88.96   0
  -3  -3  -7   43.42   71.96   0
  -3  -2 -19   68.78  153.50   0
  -1  -2 -18   17.41  121.68   0
   0   2   4   82.17   31.18   0
   3   3  -1   38.02   38.47   0
  -8  -2 -10   24.71  151.03   0
  -5  -3 -13  -16.99  128.44   0
  -5  -3  -6  765.67   95.78   0
  -3  -3 -14  -32.39  111.73   0
  -2  -3 -12  109.31   88.65   0
  -2  -3 -11   18.02   81.85   0
  -2  -3 -10  -24.60   75.53   0
  -2  -3  -9  -17.86   75.52   0
  -1   4   8  183.95   52.80   0
  -6  -3 -11   -2.97  133.23   0
  -6  -3  -7  201.95  108.44   0
  -5  -3 -14  102.49  143.44   0
  -4  -3 -15  -11.30  137.30   0
  -3  -3 -15   14.96  123.25   0
  -3  -3  -6  915.33   80.88   0
  -6  -3 -12   15.53  130.54   0
  -6  -3  -6   29.27  100.95   0
  -5  -3  -5    6.99   77.10   0
  -4  -3  -5   61.00   68.28   0
  -2  -3  -8   30.60   66.04   0
  -2  -2 -20  -14.83  152.26   0
  -6  -3 -13   -1.41  145.49   0
  -5  -3 -15   55.48  148.83   0
  -5  -2   0    2.76   57.20   0
  -3  -3 -16  433.98  128.28   0
  -3  -2  -1   22.93   38.16   0
  -2  -3 -15  135.12  103.92   0
  -6  -3  -5  -18.30   92.46   0
  -5  -3  -4 2167.44  103.56   0
  -2  -3  -7  317.40   65.18   0
  -7  -3 -11   53.49  148.13   0
  -7  -3 -10   62.10  127.61   0
  -7  -3  -9   97.96  122.93   0
  -7  -3  -8   98.28  125.72   0
  -7  -3  -7  -87.67  119.11   0
  -5  -3 -16   12.09  152.78   0
  -4  -3 -17  -28.02  146.37   0
  -4  -3  -4  707.60   71.70   0
  -4  -2   0   22.77   42.89   0
  -2  -3 -16  -12.60  109.57   0
  -2  -2  -2  339.54   39.23   0
  -1  -3 -13    9.24   85.84   0
  -1  -3 -12  570.96   88.49   0
  -7  -3 -12  234.92  163.81   0
  -7  -3  -6  439.97  118.12   0
  -6  -3 -15   38.75  159.34   0
  -6  -3  -4  114.31   87.30   0
  -3  -1   2   50.84   22.76   0
  -1  -3 -14   75.12   93.49   0
  -1  -3 -10  740.18   79.53   0
   2  -1 -11  174.01   44.05   0
  -4  -3 -18  103.24  161.70   0
  -3  -3 -18  320.09  140.21   0
  -2  -3  -6  607.31   64.08   0
  -7  -3  -5  -30.51  107.81   0
  -5  -3  -3   -6.43   70.01   0
  -2  -3 -18  178.68  129.52   0
  -1  -3 -16  208.43  105.05   0
   0   3   5  452.42   43.07   0
   1  -2 -13   33.42   63.19   0
  -6  -3  -3   24.77   85.45   0
  -3  -3 -19  -37.61  149.79   0
  -3  -3  -4 1883.34   76.58   0
  -1   2   5  715.78   36.40   0
   0  -2  -6  642.17   42.98   0
   1  -2 -11 1432.28   70.36   0
   2  -1 -10   23.39   36.99   0
   3   4   0  193.12   46.20   0
  -8  -3 -10    5.17  153.85   0
  -8  -3  -9  -64.34  146.64   0
  -4  -4 -10   95.46  101.35   0
  -1  -3 -17    3.12  110.02   0
   2   3   1  -18.89   35.89   0
  -5  -4 -12   18.18  117.89   0
  -5  -4 -11  151.78  114.79   0
  -5  -4 -10  254.28  110.25   0
  -4  -4 -13   46.39  113.66   0
  -4  -4  -9  -27.97   88.14   0
   0   4   6 2316.13   70.40   0
  -5  -4 -14  330.69  142.70   0
  -5  -4 -13  157.44  126.02   0
  -5  -4  -8  257.21  103.96   0
  -5  -2   1  697.31   55.30   0
  -4  -4 -14  -60.66  117.21   0
  -4  -4  -8    0.98   89.19   0
  -4  -1   3   72.67   29.09   0
  -3  -4 -14   75.91  116.32   0
  -3  -4 -10    9.04   84.49   0
  -2  -3  -5  -12.75   50.29   0
  -1  -3 -18  314.46  120.39   0
   1  -2 -10   33.90   45.59   0
  -6  -4 -11   26.24  119.94   0
  -6  -4 -10   45.03  115.48   0
  -6  -4  -9   -9.30  116.50   0
  -6  -3  -2   18.47   77.13   0
  -5  -3  -2  283.89   67.26   0
  -4  -4 -15   20.53  123.43   0
  -3  -4 -15   73.47  120.34   0
  -3  -4  -9  213.55   85.79   0
   1   3   3  149.90   35.74   0
  -6  -4 -13   44.66  142.26   0
  -6  -4  -8    7.38  103.81   0
  -5  -4 -15    5.91  142.29   0
  -5  -4  -7  280.81   92.58   0
  -4  -4 -16   -3.25  129.86   0
  -4  -4  -7   75.77   77.97   0
  -3  -2   0   46.04   33.05   0
  -1  -3 -19    1.91  124.06   0
  -1  -3  -7   94.19   51.75   0
  -1  -2  -3 3810.73   61.25   0
   0  -3 -15   10.47   84.90   0
   0  -3 -14   52.10   77.36   0
   0  -3 -12   84.51   69.08   0
   3   3  -2  376.21   36.63   0
  -6  -4  -7   14.64  103.66   0
  -4  -3  -2  343.40   58.42   0
  -3  -4 -16  136.07  118.64   0
  -3  -4  -8  619.89   81.72   0
  -2  -4 -14   -1.70   99.57   0
  -2  -4 -12   48.81   84.67   0
  -7  -4 -12   75.51  156.10   0
  -7  -4 -11  176.92  144.95   0
  -7  -4 -10  142.86  135.34   0
  -7  -4  -9  -49.21  126.62   0
  -5  -4  -6  174.98   83.37   0
  -4  -4 -17   11.91  141.83   0
  -3  -4 -17  141.75  134.15   0
  -2  -4 -11  109.34   80.32   0
   1  -2  -9  877.27   47.26   0
   2   4   2  883.67   51.64   0
  -7  -4  -8  201.62  121.90   0
  -6  -4  -6   19.44   88.63   0
  -4  -4 -18   59.62  152.18   0
  -4  -2   1 1298.67   48.55   0
  -2  -4 -10  -15.95   71.95   0
  -1   4   7  140.52   43.55   0
   0  -3 -10  385.01   61.44   0
   1   4   4   35.97   43.04   0
  -7  -4  -7  182.46  117.70   0
  -5  -4  -5    6.91   80.11   0
  -2  -4 -17   58.19  121.68   0
  -2  -4  -9  130.03   73.71   0
  -2  -2  -1   77.19   29.68   0
   0  -2  -5 2073.21   50.16   0
  -6  -4  -5   65.80   91.89   0
  -5  -3  -1   75.75   56.58   0
  -2   4   8  653.68   52.04   0
  -1  -3  -6   90.24   43.23   0
   2   1  -3  110.11   17.75   0
  -7  -4  -6   11.60  100.85   0
  -4  -4  -5  122.55   66.74   0
  -2  -4 -18  -14.99  121.70   0
  -8  -4  -9  -10.20  144.14   0
  -3  -4  -6  989.10   75.64   0
  -2  -4  -8  280.02   67.02   0
  -1  -4 -15   93.66   95.64   0
  -1  -4 -13   55.94   83.63   0
   0  -3  -9   32.37   47.85   0
  -7  -4  -5  322.04  106.18   0
  -6  -4  -4   47.66   84.63   0
  -5  -4  -4   62.56   74.08   0
  -3  -3  -2  320.93   45.92   0
  -1  -4 -16   82.08  101.25   0
  -1  -4 -12  289.19   76.15   0
   1  -2  -8   18.25   31.56   0
   3   4  -1   34.31   38.74   0
  -5  -5 -14   18.96  135.64   0
  -5  -5 -13  344.13  124.68   0
  -5  -5 -12  219.65  116.59   0
  -4  -5 -14  -51.24  122.99   0
  -4  -5 -13   21.49  109.98   0
  -4  -5 -12  288.22  107.96   0
  -4  -3  -1  389.08   52.08   0
  -1  -4 -11 1111.77   82.28   0
  -6  -5 -13   84.50  147.15   0
  -6  -5 -12  -12.57  134.40   0
  -6  -5 -11  -43.59  124.12   0
  -5  -5 -15  461.39  149.75   0
  -5  -5 -10   48.32  103.32   0
  -4  -5 -15   74.35  120.83   0
  -4  -5 -10   85.60   98.35   0
  -4  -4  -4   37.33   64.04   0
  -2  -4 -20  121.15  133.99   0
  -2  -4  -7   19.39   58.56   0
  -1  -4 -18  101.76  113.95   0
   0   2   3 1026.71   35.23   0
  -6  -5 -14   -1.80  144.05   0
  -6  -5 -10    8.46  109.64   0
  -6  -5  -9   29.29  114.88   0
  -5  -5 -16   80.57  148.94   0
  -5  -5  -9  552.99  104.38   0
  -4  -5 -16  -26.99  131.90   0
  -3  -5 -15  782.16  126.87   0
  -3  -5 -14    0.72  104.96   0
  -3  -4  -5  396.63   62.31   0
  -1  -4 -10   27.67   62.18   0
   0  -3  -8  339.23   48.25   0
  -6  -4  -3   -4.72   79.11   0
  -5  -5  -8   74.78   90.62   0
  -4  -5 -17  -39.13  136.66   0
  -4  -5  -9   45.61   86.72   0
  -3  -5 -16  -28.74  120.71   0
  -3  -5 -11   26.89   87.40   0
  -2  -3  -3   88.41   36.95   0
  -1  -4 -19   67.73  119.63   0
  -1  -3  -5  181.90   40.16   0
   1  -3 -14  140.75   71.22   0
  -7  -5 -12  -33.85  139.41   0
  -7  -5 -11  158.92  135.86   0
  -7  -5 -10   12.52  132.69   0
  -6  -5  -8  -47.84   99.23   0
  -5  -3   0  106.64   55.09   0
  -4  -5  -8   27.47   86.03   0
  -3  -5 -10  422.08   88.46   0
  -1  -4  -9  790.09   71.69   0
   1   2   1   40.40   26.01   0
  -6  -5  -7   85.01  102.98   0
  -5  -5  -7  527.67   98.71   0
  -3  -5 -18   18.12  141.23   0
   0   4   5  303.47   41.43   0
   2   3   0   76.22   31.53   0
  -7  -5  -8   29.34  117.23   0
  -3  -5  -9  742.05   88.35   0
  -2  -5 -16   23.05  110.92   0
  -2  -5 -15   -0.58   98.88   0
  -2  -5 -14   -7.49   91.54   0
  -2  -5 -13   47.77   87.35   0
  -2  -4  -6  511.90   61.16   0
  -1  -2  -2  279.72   26.71   0
   0  -4 -15  -14.31   82.82   0
   1  -3 -12  278.90   62.70   0
  -7  -5  -7  639.98  121.43   0
  -4  -5  -7   85.50   76.83   0
  -3  -5 -19   40.16  146.31   0
  -3  -4  -4   58.41   56.73   0
  -2  -5 -17    5.41  115.97   0
  -2  -5 -12   -8.38   81.94   0
   0  -4 -16   37.53   89.18   0
   1  -2  -7   55.91   29.86   0
  -6  -5  -6   53.45   89.04   0
  -6  -4  -2  631.15   80.26   0
  -5  -5  -6   62.38   79.61   0
  -3  -5  -8   25.20   70.96   0
  -3  -2   1  318.85   29.26   0
  -2  -5 -11   82.44   78.87   0
  -1  -4  -8   27.67   53.41   0
   0  -4 -13   -3.89   65.26   0
   0  -3  -7   14.56   39.79   0
   0  -2  -4   82.40   26.70   0
   2   4   1  125.03   38.17   0
  -7  -5  -6   51.68  106.39   0
  -5  -4  -2  185.50   64.47   0
   1  -3 -11   -5.91   49.12   0
   1   3   2  113.41   33.54   0
  -4  -5  -6  -15.80   69.96   0
  -4  -3   0 1170.13   54.66   0
  -4  -2   2    4.94   29.47   0
  -3  -3  -1    8.15   36.42   0
  -2  -5 -19   44.81  126.46   0
  -2  -5 -10   65.16   72.61   0
   1   4   3  840.11   48.02   0
  -6  -5  -5  -61.80   81.50   0
  -5  -6 -14  201.42  138.25   0
  -5  -6 -13   46.61  127.40   0
  -5  -6 -12   44.23  120.04   0
  -5  -5  -5    5.55   79.14   0
  -3  -5  -7 1091.92   85.68   0
  -2  -5 -20   -7.09  134.23   0
  -2  -4  -5  325.32   56.60   0
   0  -4 -11  478.38   67.30   0
   2  -2 -11  343.64   44.80   0
  -6  -6 -13  -62.47  134.44   0
  -6  -6 -12   40.63  135.73   0
  -5  -6 -15  -37.54  134.57   0
  -5  -6 -11   30.69  107.60   0
  -4  -6 -15  -35.29  119.86   0
  -4  -6 -14  -30.95  113.59   0
  -4  -6 -13   90.39  111.40   0
  -4  -6 -12   68.98  108.95   0
  -2  -5  -9  210.76   69.96   0
  -1  -5 -15  619.53   95.79   0
  -1  -3  -4  164.85   35.21   0
  -6  -6 -11  -44.70  115.54   0
  -6  -6 -10  -75.64  117.54   0
  -5  -6 -10  506.44  110.39   0
  -4  -6 -17    2.85  144.09   0
  -4  -6 -16   -4.18  131.03   0
  -4  -6 -11   52.54  104.33   0
   1  -3 -10  -15.05   47.58   0
  -7  -6 -11  118.52  144.94   0
  -6  -5  -4   36.31   83.96   0
  -5  -6  -9    2.60  104.28   0
  -5  -3   1   84.26   48.68   0
  -4  -5  -5  -20.31   69.32   0
  -4  -4  -2  186.66   55.18   0
  -3  -6 -16   77.48  122.88   0
  -3  -6 -15   16.53  114.44   0
  -3  -6 -13   71.51  107.31   0
  -3  -4  -3  -19.88   51.20   0
  -2  -3  -2 1164.04   47.86   0
   3   4  -2   -8.16   37.92   0
   3   5  -1  -13.36   44.96   0
  -7  -6 -10  223.76  135.90   0
  -6  -6  -9   39.36  105.78   0
  -5  -5  -4   12.37   73.05   0
  -4  -6 -10   33.74   91.67   0
  -3  -6 -17  134.45  132.77   0
  -3  -6 -12  499.10  107.44   0
  -3  -5  -6   34.27   66.00   0
  -2  -5  -8   42.23   67.26   0
  -7  -6  -9    5.42  124.59   0
  -6  -6  -8   73.28  105.10   0
  -5  -6  -8 1557.34  116.93   0
  -4  -6  -9  120.34   94.33   0
  -3  -6 -18   19.62  140.55   0
  -3  -6 -11   42.80   93.85   0
  -1  -5 -11   60.05   73.50   0
   0  -3  -6  762.73   44.29   0
  -7  -6  -8  500.67  119.83   0
  -6  -6  -7   52.17  103.31   0
  -3  -6 -10  224.29   86.35   0
  -2  -6 -16   61.81  112.03   0
  -2  -6 -15   55.32  105.66   0
  -5  -6  -7  -36.98   84.78   0
  -4  -6  -8  193.17   84.86   0
  -2  -6 -17   37.34  108.34   0
  -2  -4  -4    2.51   45.14   0
  -1  -5 -10    4.35   62.71   0
  -1  -4  -6    6.89   45.95   0
   0  -4  -9  506.39   55.45   0
   5  -1 -10    1.85  276.17   0
   5   3  -6  111.81  257.04   0
   5   8  -4   90.50  302.16   0
   6   4  -8  -88.89  317.27   0
   6   6  -7  125.58  344.18   0
   7   0 -16 -254.83  413.22   0
   7   3 -12 -200.99  390.52   0
   7  10  -9  100.57  470.50   0
   8   8 -13  128.04  556.16   0
   2   4   0  546.89  122.97   0
   4   8  -2  125.23  240.90   0
   5   5  -5   55.30  257.64   0
   6   0 -12 1591.05  345.05   0
   8   3 -17  310.95  520.67   0
   8   4 -16  402.37  541.04   0
   6   3  -9   28.85  316.69   0
   7   1 -15  -12.01  428.25   0
   8   7 -14  101.07  537.84   0
   3  -3  -8  847.26  174.16   0
   5   1  -8   34.21  251.02   0
   6   2 -10   -0.41  316.02   0
   6   7  -7  -68.07  321.97   0
  -2  -2   0  112.58  101.80   0
   4  -2  -9 1112.16  232.58   0
   5  -2 -12   51.54  277.85   0
   6   5  -8 -100.33  319.72   0
   7   2 -14  150.14  398.70   0
   7   3 -13  -62.98  418.71   0
   7   8 -10   48.63  412.41   0
   8   5 -16   56.16  531.86   0
   8   6 -15 -179.31  513.68   0
   5   4  -6   35.65  267.38   0
   5   6  -5    5.33  258.43   0
   6   8  -7  148.19  338.91   0
   7   0 -18  358.70  466.41   0
   7   1 -16    9.53  435.72   0
   7   9 -10  -87.74  437.24   0
   7  10 -10  223.22  475.65   0
  -2  -1   1  257.61   94.99   0
   4   2  -5  720.71  213.04   0
   6   9  -7  -15.54  369.79   0
   2   1  -2 5353.52  161.70   0
   3   2  -3  113.21  147.14   0
   4  -1  -8  612.30  219.64   0
   4   6  -3  170.92  223.40   0
   5  -1 -11  191.82  277.43   0
   6  -1 -15   24.07  368.65   0
   6   4  -9  888.53  329.74   0
   6   6  -8 -258.33  336.58   0
   7   7 -11   59.05  424.12   0
   5   7  -5  168.82  287.68   0
   6   1 -12   -4.19  317.76   0
   6   3 -10  447.34  341.47   0
   7   1 -17   17.61  440.57   0
   7   3 -14  387.01  428.23   0
  -1   3   3    4.04   63.34   0
   3  -2  -7   84.75  149.09   0
   3   4  -2  -48.98  152.62   0
   4   4  -4  730.91  225.80   0
   5  -2 -13  227.25  293.45   0
   6   2 -11   26.88  318.35   0
   2  -2  -5  508.73  117.82   0
   5   2  -8   53.86  263.98   0
   5   5  -6  -97.94  271.16   0
   5   8  -5   15.08  293.28   0
   6   7  -8  462.44  330.05   0
   7   9 -11 -117.76  413.91   0
   7  10 -11   32.52  468.96   0
   3   7  -1  -50.26  173.85   0
   4   7  -3   19.59  225.04   0
   5   1  -9  165.78  250.21   0
   5   9  -5  -83.83  297.71   0
   6  -1 -16  176.15  375.37   0
   6   0 -14   88.75  329.17   0
   6   5  -9  130.57  320.13   0
   7   1 -18  -31.07  467.51   0
   7   2 -16  183.16  407.69   0
  -3   2   4  -22.25  124.24   0
  -3   4   5  122.25  136.19   0
  -2   0   2 3091.33  123.80   0
   6   8  -8   11.85  329.13   0
   7   3 -15   68.34  398.38   0
   7   4 -14 -101.63  418.16   0
   7   5 -13  -21.78  401.40   0
  -3  -3   0   45.74  135.40   0
  -3  -2   1  377.28  131.49   0
   2  -1  -4 1043.70  118.56   0
   4  -2 -10    4.08  212.89   0
   5  -1 -12  -43.85  276.17   0
   6   1 -13  355.30  331.72   0
   6   4 -10  -20.78  314.20   0
   6   9  -8  375.13  344.02   0
   7   1 -19  -96.96  468.33   0
   7   2 -17 -314.87  433.72   0
   7   8 -12   91.37  442.09   0
   4  -3 -12   47.04  241.30   0
   4   8  -3  998.57  248.75   0
   5  -2 -14    0.62  292.02   0
   5   4  -7   64.08  249.64   0
   6   2 -12    3.55  323.60   0
   6   3 -11    5.27  310.66   0
   7   9 -12   44.34  447.94   0
   1   2   0  170.76   64.98   0
   2   3  -1  -10.82  104.46   0
   4   5  -4  113.31  196.98   0
   7   3 -16  114.00  403.77   0
   7   5 -14  206.72  435.37   0
  -3  -4  -1   87.63  131.42   0
  -2   3   4  884.01   98.56   0
   6   7  -9  113.30  344.37   0
   7   2 -18  120.48  425.29   0
   7   4 -15  -69.72  399.40   0
   1   4   1  108.53   72.25   0
   3   3  -3  -25.63  149.52   0
   3   5  -2   29.54  151.84   0
   5   3  -8  193.03  249.63   0
   5   7  -6  225.89  265.46   0
   6   1 -14  216.27  350.68   0
   6   5 -10  297.61  316.49   0
   5   1 -10  206.26  248.86   0
   5   2  -9  -55.93  243.66   0
   6   0 -16   99.65  374.97   0
   6   4 -11  -34.89  330.88   0
   6   8  -9  702.30  346.13   0
   7   2 -19   55.30  450.00   0
   7   3 -17 -133.42  405.32   0
   7   6 -14  256.32  407.37   0
   7   9 -13  288.66  469.28   0
  -2  -5  -3  581.46  113.42   0
  -1   5   4   59.36   63.63   0
   4   1  -7 1568.30  216.67   0
   5  -1 -13  209.62  278.18   0
   5   5  -7  155.01  252.19   0
   5   8  -6  -35.85  262.06   0
   6   2 -13  307.12  317.32   0
   6   3 -12   52.23  313.99   0
   6   9  -9   16.64  337.41   0
   6  10  -9  159.63  382.81   0
   7   4 -16  -16.72  403.82   0
   7   5 -15  -68.80  400.96   0
   7  10 -13  215.98  460.80   0
   4  -2 -11  231.96  216.52   0
   5   9  -6   92.47  296.97   0
   6   6 -10  599.57  326.63   0
   7   3 -18  -51.40  468.80   0
  -3  -5  -2  215.89  144.81   0
   2   6   0 2428.00  147.07   0
   4   4  -5  264.57  197.27   0
   6   1 -15  123.48  328.71   0
   7   4 -17    3.05  442.70   0
   7   6 -15   64.28  404.68   0
   7   8 -14  153.08  438.16   0
  -1   1   2  276.17   53.54   0
   5   0 -12 1209.40  290.73   0
   5   4  -8  143.46  247.78   0
   5   6  -7  240.42  277.10   0
   6   5 -11  347.85  319.58   0
   6   7 -10   57.68  324.63   0
   7   3 -19  152.04  450.58   0
   7   5 -16 -117.19  402.70   0
  -3   3   5   91.71  117.88   0
   3   6  -2 -100.37  163.18   0
   4   7  -4   56.15  217.03   0
   5  -1 -14    4.99  280.99   0
   6   0 -18  157.91  385.05   0
   6   2 -14 -145.21  313.43   0
   6   3 -13  179.57  342.79   0
   6   8 -10 -148.50  345.37   0
   7   4 -18   59.73  463.56   0
   2  -3  -7  803.48  120.58   0
   4  -1 -10  474.69  215.43   0
   5   1 -11  325.83  251.32   0
   5   3  -9  -40.29  242.64   0
   6   1 -16  295.50  359.69   0
   6   9 -10  258.91  370.65   0
   6  10 -10  182.91  380.65   0
   7   5 -17   16.06  459.72   0
   7   6 -16 -123.25  429.60   0
   7   8 -15 -218.91  459.32   0
  -1  -5  -4  -27.15   66.27   0
   2   2  -2   27.43  106.40   0
   4   8  -4  -13.80  221.56   0
   5   2 -10  -21.24  244.05   0
   5   7  -7  322.72  261.53   0
   6   6 -11   98.37  319.02   0
   7   4 -19   17.78  470.20   0
   3  -3 -10 1940.13  200.79   0
   3   4  -3  118.83  147.02   0
   4   5  -5 2397.33  241.78   0
   5   5  -8  -35.02  247.52   0
   5   8  -7  188.74  284.71   0
   7   5 -18  224.68  471.39   0
   7   6 -17  -38.85  459.76   0
   7   7 -16 -202.09  439.60   0
   2   7   0  -11.09  129.23   0
   3   0  -6  463.48  140.43   0
   3   7  -2   37.08  163.88   0
   4  -2 -12  375.36  225.36   0
   4   2  -7  582.45  198.86   0
   5  -1 -15  117.32  294.50   0
   5   9  -7   71.08  301.19   0
   5  10  -7  -32.28  312.46   0
   6   1 -17  127.98  341.32   0
   6   3 -14  378.90  343.11   0
   6   5 -12  134.17  315.27   0
   6   7 -11  277.25  336.07   0
   2   4  -1  676.83  109.23   0
   4   1  -8  613.72  199.10   0
   6   8 -11  159.07  364.52   0
   7   7 -17  -52.22  453.99   0
   3   8  -2  129.13  184.61   0
   5   1 -12   50.11  273.43   0
   5   4  -9   75.87  247.50   0
   6   1 -18 -111.21  380.59   0
   6   2 -16   -9.92  351.49   0
   6   9 -11   97.59  343.28   0
   6  10 -11   36.06  350.20   0
   4   6  -5   86.01  209.56   0
   5   3 -10    1.52  261.88   0
   2  -2  -6  263.12  105.48   0
   4   4  -6  -69.10  188.73   0
   5  -1 -16  863.04  310.83   0
   5   0 -14  134.86  279.15   0
   5   2 -11  -64.88  245.24   0
   6   1 -19 -182.72  388.69   0
   6   3 -15  205.69  333.10   0
   6   4 -14 -182.62  344.57   0
   6   7 -12 -128.37  356.79   0
  -3  -3   1   63.99  113.78   0
  -3  -2   2   46.50  114.93   0
  -2  -2   1  305.26   91.03   0
   2   1  -3  143.82   96.14   0
   3  -2  -9  256.93  170.27   0
   4  -1 -11  666.50  204.54   0
   5   7  -8   71.84  258.04   0
   6   1 -20  118.93  403.23   0
   6   2 -17    4.62  339.70   0
   6  11 -12    8.27  418.40   0
  -2  -3   0   44.85   84.03   0
   3   3  -4  -62.85  130.48   0
   3   5  -3    9.53  144.38   0
   4   7  -5  489.40  222.42   0
   5   5  -9 -129.87  248.89   0
   5   8  -8  267.71  287.24   0
   6   6 -13  -53.65  351.47   0
   6   9 -12   17.60  351.14   0
   6  10 -12    7.86  357.84   0
  -3  -4   0  163.75  121.17   0
  -2   2   4   89.69   78.84   0
   4   3  -7   96.52  204.42   0
   5   9  -8    3.55  271.17   0
   5  10  -8  161.28  293.58   0
   6   2 -18   42.72  346.46   0
   6   3 -16  286.09  338.45   0
   6   4 -15  270.24  360.13   0
   6   5 -14  -16.12  349.15   0
   1   5   1  947.11   82.75   0
   2  -1  -5 1618.14  118.50   0
   2   0  -4 1268.68  108.70   0
   3  -3 -11   19.46  176.23   0
   4   0 -10  492.55  196.77   0
   4   8  -5  329.02  225.52   0
   5   4 -10 -118.25  248.41   0
   6   2 -19  -38.78  386.56   0
  -3   4   6   69.35  119.91   0
  -2  -4  -1  159.81   92.14   0
  -2  -1   2 5580.51  138.69   0
  -2   4   5  992.05  100.57   0
   4   1  -9   66.50  189.10   0
   4   2  -8   15.45  190.12   0
   5   3 -11  -71.72  250.64   0
   5   6  -9  103.58  254.66   0
   6   3 -17  350.04  348.07   0
   6   8 -13   22.96  344.83   0
   6  10 -13   61.48  394.91   0
   2   5  -1  147.07  108.72   0
   3   2  -5   40.89  134.36   0
   6   2 -20 -126.26  395.03   0
   6   4 -16  193.06  345.12   0
   6   5 -15  240.26  364.37   0
   6   6 -14   32.32  341.48   0
   6   9 -13   -4.75  351.63   0
  -3  -5  -1  235.50  128.61   0
   3   6  -3    0.26  143.99   0
   4  -1 -12   15.14  198.97   0
   5   1 -14  247.79  283.16   0
   5   7  -9   18.72  261.11   0
   6   3 -18  -72.28  350.70   0
  -3   0   4  227.57  124.90   0
   5   5 -10    0.56  253.57   0
   5   8  -9  -25.59  266.93   0
   6   3 -19   -7.09  396.98   0
   6   4 -17   96.29  377.21   0
   6  11 -14  -96.33  408.97   0
   2   3  -2 4960.80  148.75   0
   3   4  -4  -14.39  156.48   0
   4   4  -7  307.28  196.90   0
   5   2 -13  210.58  260.17   0
   5   4 -11   29.40  254.63   0
   5   9  -9   64.99  277.84   0
   6   5 -16   32.22  348.80   0
   6   6 -15  -95.46  343.84   0
   6   9 -14   30.85  361.39   0
   6  10 -14  -89.93  396.22   0
   3   7  -3   30.65  165.96   0
   5   1 -15   65.88  288.97   0
   5   6 -10   81.64  278.46   0
   6   3 -20   38.00  399.60   0
   6   4 -18    3.81  382.86   0
   6   7 -15  108.15  351.61   0
   3  -2 -10   17.36  157.06   0
   3   8  -3 -109.41  184.13   0
   4   7  -6  -39.10  200.48   0
   5   0 -18  322.10  330.15   0
   6   5 -17   91.34  358.06   0
   6   6 -16  295.97  361.13   0
   6  10 -15  -94.80  427.46   0
   1   3   0   14.17   63.00   0
   4  -1 -13  145.38  219.79   0
   4   3  -8  850.31  204.67   0
   4   8  -6  -50.58  226.79   0
   5   7 -10  -39.31  287.49   0
   5  11 -10   19.22  339.80   0
   6   4 -19  262.15  392.25   0
  -2  -5  -2  -77.06   92.84   0
   2   6  -1   29.52  110.58   0
   4   2  -9 1152.20  208.89   0
   4   9  -6   47.40  240.75   0
   5   1 -16  678.77  311.03   0
   5   2 -14    2.41  263.32   0
   5   5 -11  144.30  260.91   0
   5  10 -10   62.57  326.51   0
   6   4 -20  -10.18  407.23   0
   6   6 -17   66.98  366.98   0
  -1   2   3 1849.19   67.64   0
   5   3 -13    1.36  262.85   0
   5   4 -12  491.03  266.71   0
   5   9 -10  200.16  290.13   0
   6   5 -19  187.97  420.14   0
   6   9 -16   61.99  413.68   0
  -3   3   6  -27.00  118.61   0
  -1  -2   0  191.32   52.95   0
   3   3  -5  117.27  147.17   0
   3   5  -4  -19.29  155.99   0
   5   1 -17  210.05  314.24   0
   5   6 -11   73.19  271.92   0
   6   6 -18   -7.67  398.19   0
   6   7 -17 -168.95  383.60   0
   6   8 -17  -19.32  423.29   0
  -3   1   5   86.94  105.00   0
  -1  -3  -1  367.60   59.87   0
   1   6   1  -22.56   74.72   0
   4   0 -12   69.90  200.88   0
   5   2 -15  -59.32  276.67   0
   6   6 -19   52.31  411.89   0
   6   7 -18 -113.03  395.15   0
   2   2  -3 6661.66  163.81   0
   2   7  -1  502.08  128.48   0
   4   4  -8   78.63  196.08   0
   5   1 -18  137.15  331.71   0
   5   3 -14  207.16  290.07   0
   5   5 -12   99.98  268.05   0
   5   7 -11    8.21  276.23   0
   5  11 -11    5.32  325.13   0
  -1   4   4   14.46   53.02   0
   3   0  -8  198.04  156.38   0
   4   1 -11  680.56  207.70   0
   5   1 -19  145.58  346.62   0
   5   2 -16   84.66  305.49   0
   5   8 -11    4.07  280.94   0
   5   9 -11  -42.36  316.30   0
   5  10 -11 -126.96  301.04   0
  -2   3   5   34.99   82.89   0
   2   4  -2  374.67  105.44   0
   3   6  -4   10.77  163.97   0
   4  -1 -15   28.57  244.49   0
   4   3  -9  -84.62  193.91   0
   4   7  -7  616.59  217.08   0
   4  10  -7  -51.27  257.00   0
   5   1 -20   46.25  361.38   0
  -3  -4   1   49.75  116.94   0
   4   8  -7  522.38  224.88   0
   5   2 -17  254.09  322.34   0
   5   3 -15   37.18  300.74   0
   5  11 -12 -130.92  358.01   0
  -2   1   4  895.40   87.46   0
   4   5  -8  254.60  203.15   0
   5   5 -13  626.99  284.99   0
   1   7   1   -9.46   94.05   0
   3   7  -4  187.48  170.28   0
   5   2 -18  147.58  331.45   0
   5   8 -12   52.22  298.52   0
   5   9 -12   75.47  307.15   0
   5  12 -13  128.12  399.29   0
  -3  -1   4  126.94  115.10   0
   3  -1 -10  530.38  169.69   0
   3   8  -4   24.28  179.08   0
   3   9  -4  -22.71  191.44   0
   4   6  -8  119.14  226.24   0
   5   2 -19  -66.70  342.26   0
   5   3 -16  465.93  303.12   0
   5  11 -13   -1.07  369.92   0
  -3  -5   0  -72.11  115.51   0
   3  -2 -12   92.40  186.02   0
   4   0 -14  543.97  243.32   0
   5   2 -21  284.08  395.48   0
   5   2 -20  -24.13  368.45   0
   5   3 -17  200.81  331.70   0
   5   4 -15  155.65  294.51   0
   5   7 -13  -42.74  316.06   0
  -3   2   6   79.32  111.15   0
  -1  -4  -2   16.65   55.41   0
   4   7  -8  632.33  243.49   0
   4  10  -8   56.75  270.54   0
   5   8 -13  -45.55  305.75   0
   5   9 -13  172.23  319.86   0
   5  12 -14  132.89  389.88   0
   2   5  -2  533.00  120.69   0
   3   3  -6   67.14  150.86   0
   3   5  -5   -5.53  163.16   0
   4   8  -8  -14.16  243.88   0
   4   9  -8  455.27  261.06   0
   5   3 -18  -96.30  315.66   0
   5   4 -16    9.11  305.11   0
   5  11 -14  -75.91  380.63   0
  -2  -3   1  -16.90   82.68   0
   4   1 -13  171.89  237.59   0
   4   5  -9   69.66  209.21   0
   5   3 -20  182.87  372.17   0
   5   3 -19   83.42  331.34   0
   5   7 -14   92.44  312.75   0
  -2  -2   2    6.75   77.05   0
   5   3 -21  316.93  387.68   0
   5   4 -17    6.22  314.87   0
   5   5 -16   -8.25  333.75   0
   5   9 -14  129.03  328.21   0
   5  11 -15   22.98  404.93   0
  -2  -4   0  513.45   89.37   0
   3  -2 -13  184.08  201.83   0
   4   0 -16   60.02  265.33   0
   4   2 -12  372.14  221.16   0
   4   4 -10  167.33  213.45   0
  -1   0   2  315.57   46.62   0
   1   4   0  609.30   73.88   0
   3  -1 -11  436.67  177.70   0
   3   6  -5   46.24  157.11   0
   4   1 -14  145.67  247.69   0
   5   4 -20   23.38  386.59   0
   5   4 -19  168.78  342.71   0
   5   5 -17   82.02  326.91   0
   5   9 -15  -77.58  341.69   0
  -2  -1   3   95.17   88.06   0
   1   2  -1  124.20   59.88   0
   4   7  -9  -86.42  228.69   0
   4   9  -9   14.35  264.04   0
   4  10  -9  -42.84  261.35   0
   5   4 -21  -38.59  394.57   0
   5  10 -16  -75.94  406.67   0
   2  -3 -10 1149.05  146.35   0
   3   4  -6  125.42  157.08   0
   3   7  -5   17.13  167.72   0
   4   0 -18  217.04  300.41   0
   4   5 -10  -48.98  218.97   0
   4   8  -9  408.24  242.79   0
   5   9 -16  127.08  365.01   0
   4   2 -13   92.08  229.15   0
   5   6 -18  303.67  354.08   0
   5   8 -17   42.50  386.54   0
   5  10 -17   -2.47  409.18   0
  -2   2   5  541.35   82.92   0
   2   7  -2 2516.83  158.65   0
   4   3 -12   30.34  223.28   0
   4   6 -10  184.12  246.13   0
   5   6 -19  -84.35  378.32   0
   5   8 -18  -17.11  409.42   0
   2  -1  -7 2290.73  136.79   0
   2   8  -2   36.46  150.70   0
   3  -1 -12  114.36  185.95   0
   3   3  -7  -42.55  157.46   0
   4  10 -10   23.67  287.47   0
  -3  -4   2  101.71  121.01   0
  -3  -3   3  -21.64  112.13   0
  -3   1   6  -33.02  101.77   0
   3   5  -6  104.29  162.52   0
   4   2 -14   22.05  240.51   0
   4   7 -10  344.84  245.08   0
   4   8 -10  117.31  272.61   0
  -3  -2   4  -35.44  116.53   0
  -3   3   7  -44.05  119.69   0
   2   4  -3 1490.29  123.08   0
   4   3 -13    6.86  251.37   0
   4  11 -11  104.97  320.28   0
   2   0  -6 1994.73  126.31   0
   3   6  -6  160.26  184.57   0
   4   1 -18  117.27  288.45   0
  -3  -5   1   76.39  123.45   0
  -2   4   6  158.23   91.72   0
   3  -1 -13  446.86  200.83   0
   4   6 -11   42.16  240.07   0
   2  -2  -9  947.72  134.74   0
   3   4  -7  116.96  168.09   0
   3   8  -6    4.39  201.23   0
   3   9  -6   -5.57  211.82   0
   4   3 -14  290.79  255.96   0
   4   7 -11  166.66  256.40   0
   4   8 -11    5.03  263.52   0
   4   9 -11  -59.26  271.21   0
   4  11 -12   21.29  337.60   0
  -3  -1   5  108.22  119.33   0
   1   5   0   14.60   79.19   0
   2   5  -3  153.49  119.20   0
   3   3  -8  910.49  193.25   0
   4   2 -18  -15.86  314.24   0
   4   3 -15   47.56  283.69   0
   4   6 -12  352.76  262.94   0
   3   5  -7   91.49  188.25   0
   4   5 -13  250.62  263.94   0
   4   7 -12   21.09  267.31   0
   4   8 -12  240.44  297.22   0
   4   9 -12  131.07  298.03   0
   4  12 -14  138.56  382.66   0
   2   3  -4  902.17  121.19   0
   3   0 -12  537.40  205.32   0
   4  12 -15 -142.15  408.71   0
  -1   3   4   83.25   56.19   0
   2  -1  -8 1428.87  137.60   0
   2   6  -3  773.30  135.62   0
   3   6  -7  109.34  183.73   0
   3   9  -7   -0.38  228.78   0
   4   3 -20   -7.30  332.56   0
   4   3 -19    6.22  322.56   0
   4  10 -14 -112.50  356.96   0
   4  11 -15  -44.11  392.75   0
   1   6   0   -8.07   90.71   0
   2   7  -3   66.85  155.10   0
   3   1 -11  467.47  187.41   0
   4   4 -16   -8.02  290.57   0
  -2   1   5 1809.24  107.41   0
   1  -1  -4 1169.98   81.69   0
   2  -2 -10   20.81  138.88   0
   4   4 -18  -35.48  341.23   0
   4   7 -14  202.49  307.05   0
   4  11 -16 -188.69  405.32   0
  -2  -3   2 5177.74  145.69   0
   1   7   0    7.10  105.52   0
   2   2  -5  479.90  119.22   0
   4   9 -15   -8.98  339.78   0
   4  10 -16   83.54  368.06   0
  -2   3   6   86.33   95.19   0
   1   3  -1  233.97   70.49   0
   2   1  -6   33.02  110.60   0
   3  10  -8  266.26  267.13   0
   4   5 -19  -20.12  373.87   0
   4   5 -17   68.08  317.41   0
   4  10 -17  107.97  408.01   0
  -3  -4   3   79.15  132.61   0
  -3  -3   4  110.16  136.47   0
  -2  -4   1  553.71   95.60   0
  -2  -2   3 6680.48  157.64   0
   2   4  -4  142.68  117.91   0
   4   6 -21  -36.42  414.76   0
   4   6 -18   62.86  376.09   0
   4   8 -17  103.06  392.61   0
   4   9 -18   38.62  429.37   0
   4   9 -17   46.84  377.81   0
   3   6  -8  316.41  202.42   0
  -3  -5   2   85.38  130.03   0
  -3  -2   5  -77.29  125.40   0
   2  -2 -11  363.34  158.32   0
   2  -1  -9   49.00  128.67   0
   3   0 -18  210.17  308.06   0
   3  10  -9  -34.92  272.98   0
  -2  -5   0  121.85  105.91   0
  -2  -1   4  850.62  100.47   0
   2   5  -4   99.41  123.68   0
   3  11 -10   20.83  317.56   0
   0   4   2   50.53   35.93   0
   2   3  -5   -3.23  122.62   0
   3   2 -12    7.63  225.63   0
   3   9  -9   32.16  268.56   0
  -1  -3   0  -25.57   62.14   0
  -1  -2   1  136.60   59.02   0
   2   8  -4    6.53  186.11   0
   3   3 -11   16.90  227.20   0
   3   6  -9  204.69  216.71   0
   3   7  -9  213.03  244.83   0
   3   8  -9  -60.12  236.62   0
  -3  -6   1   37.40  134.37   0
   2   0  -8 2406.38  167.03   0
   2   7  -4  734.71  174.03   0
   3  10 -10   75.96  295.04   0
   2   2  -6  207.78  128.84   0
   3   5 -10  170.80  221.00   0
   1   4  -1  544.90   90.10   0
   2   1  -7 2460.54  158.80   0
   3   3 -12   27.00  239.14   0
   3   9 -10  -52.87  264.41   0
   3  12 -13  -19.94  359.72   0
   2  -2 -13   -0.30  200.98   0
   3   2 -14    3.42  240.61   0
   3   6 -10  131.58  230.97   0
   3   8 -10  -16.15  255.68   0
   3  11 -12  -76.34  322.01   0
   3  12 -14   -9.29  403.08   0
  -1  -1   2  230.12   59.65   0
   3   9 -11   83.24  303.24   0
   3  12 -15   74.60  442.77   0
  -2  -6  -1  -14.25  108.71   0
  -1  -4  -1  210.33   67.59   0
   1   2  -2   20.97   68.97   0
   3   2 -17  355.14  318.06   0
   3   3 -13  -18.67  239.09   0
   3   4 -12  -26.38  235.98   0
   2   9  -5  378.58  215.10   0
   3   3 -14  431.40  282.04   0
   3   8 -11  350.20  277.87   0
   3  11 -14 -113.95  357.02   0
   2  -1 -11  196.68  177.08   0
   2   5  -5 1990.28  178.08   0
   3   3 -19   62.02  364.00   0
   3   4 -13  179.96  276.64   0
   3   9 -12   28.56  297.40   0
   3  10 -13   12.09  331.32   0
   3  11 -17   40.52  456.41   0
   3  11 -16   30.05  437.92   0
   1   5  -1   19.92   91.47   0
   2   6  -5  -63.04  172.55   0
   2   8  -5  621.33  200.54   0
   3   3 -18   48.61  325.23   0
   3   7 -12   66.02  293.15   0
   3   8 -12  -14.85  289.53   0
   3   9 -13  139.11  345.37   0
   1   8  -1  174.88  141.53   0
   2   1  -8 1421.20  170.69   0
   3   4 -19    0.19  379.04   0
   3  10 -18  175.78  449.86   0
   3  10 -17  127.40  444.88   0
   2   2  -7  456.52  146.53   0
   3   4 -18   74.92  337.54   0
   3   4 -17  412.20  350.30   0
   3   7 -13  266.99  298.18   0
   3   9 -19  149.61  448.50   0
   1  -1  -5  783.77   95.42   0
   1   6  -1   93.42  101.91   0
   1   7  -1   63.81  119.76   0
   3   5 -19  666.45  378.53   0
   3   6 -19  -18.35  415.66   0
   3   6 -14  808.51  310.82   0
   3   8 -19  -73.51  430.19   0
   3   8 -14  217.39  329.01   0
   1   1  -3    5.26   74.16   0
   2   0 -10   47.27  161.01   0
   2   4  -6  124.35  160.14   0
   2   9  -6   89.05  225.28   0
   3   5 -17  193.77  342.03   0
   3   5 -16  -30.81  322.07   0
   3   6 -18  305.07  372.81   0
   3   6 -16  -24.24  355.76   0
   3   7 -16  328.25  366.60   0
   3   8 -16   41.13  365.69   0
  -2  -2   4  122.60  109.21   0
   2  -1 -14   96.16  227.92   0
   2   8  -6   13.23  213.39   0
  -2  -1   5 1827.19  133.85   0
   2   9  -7  213.43  246.05   0
   1  -2  -7   71.36  100.09   0
   2  10  -8  272.83  283.00   0
   2  11  -9  -15.38  309.90   0
   2  13 -14   53.18  451.49   0
   2   8  -7   93.04  231.16   0
   2   0 -14  462.95  247.21   0
   2   3  -8 1934.06  203.89   0
   2   5  -7  613.69  191.16   0
   2   7  -7  314.62  220.13   0
   2  11 -10  -71.16  328.93   0
   2  12 -12   12.03  384.75   0
  -2  -6   0 2578.46  148.41   0
   2   3 -22   11.39  423.48   0
   2   9  -8  471.43  267.43   0
   2  12 -16   93.64  485.39   0
   2  12 -14  180.39  428.02   0
   2  12 -13   -5.13  404.76   0
   1   4  -2  144.25   98.02   0
   1   8  -2   92.12  155.65   0
   2  11 -11  145.66  337.94   0
   2  12 -15  163.84  432.14   0
   2   8  -8   85.49  246.72   0
   2  11 -12  -10.06  362.20   0
  -2   0   6 2192.57  141.54   0
  -1   4   5  114.43   71.03   0
   1   7  -2   29.07  139.91   0
   2   1 -12   38.79  202.09   0
   2   7  -8  436.12  238.30   0
   2   9  -9  -60.15  277.42   0
   2  10 -10   76.87  286.23   0
   2  11 -17 -152.78  451.50   0
   2  11 -16   54.33  461.54   0
   1  -3 -11    4.69  161.83   0
   1   2  -3 1807.89  107.81   0
   2   5  -8   65.85  196.20   0
   2  11 -14   36.04  372.55   0
  -2   2   7  446.70  121.70   0
   1   6  -2  184.63  125.04   0
   2   2 -18   35.33  333.75   0
   2   8 -20   81.46  481.45   0
   2   9 -10  550.27  297.61   0
  -2  -4   3 1718.15  144.64   0
  -2  -3   4  830.28  137.96   0
  -1   1   4 1090.81   81.49   0
   2   3 -10 1203.31  230.90   0
   2   4  -9  476.38  205.28   0
   2  10 -15   -4.28  400.80   0
   2  10 -14  -51.36  386.05   0
   2  10 -13  -32.36  356.46   0
   1   9  -3  233.34  191.04   0
   2   2 -12   82.76  215.76   0
   2   5  -9  117.53  211.02   0
   2   8 -10  139.76  285.16   0
   2   9 -11  141.86  291.21   0
  -1  -3   1  197.99   71.16   0
  -1  -2   2   53.08   74.45   0
   1   1  -4 1155.32  102.08   0
   2   3 -11  -51.20  225.88   0
   2   9 -16   64.85  407.97   0
   2   9 -12  118.34  329.34   0
  -2  -2   5  545.53  128.33   0
   2   4 -18   35.28  343.42   0
   2   4 -10  -17.19  210.95   0
   2   7 -10  136.48  247.69   0
   2   9 -13  -38.59  318.86   0
   1   8  -3   63.75  168.79   0
   2   3 -12   46.62  226.84   0
   2   4 -17  -23.24  343.13   0
   2   4 -11  278.44  242.74   0
   2   5 -10  183.11  224.33   0
   2   7 -17  -19.92  392.14   0
   2   8 -15  197.75  379.85   0
   2   3 -14   -0.37  258.92   0
   2   5 -17   -2.12  340.24   0
   2   5 -11  511.12  260.79   0
   2   6 -17   -8.86  353.88   0
   2   6 -11  -26.60  262.81   0
   2   7 -12   47.24  300.88   0
   2   8 -14  -18.68  329.58   0
   2   4 -13   38.23  253.57   0
   2   5 -12    8.70  264.50   0
   2   6 -12  337.94  286.21   0
   2   7 -14  -38.37  313.38   0
   2   7 -13  -11.97  292.20   0
  -2   1   7 2149.93  140.59   0
  -1  -1   3   51.30   68.92   0
   2   5 -13  132.37  267.12   0
   2   6 -14  201.51  302.19   0
  -2  -6   1   81.66  122.65   0
  -2  -1   6  -15.82  117.01   0
   1  13 -14   -8.95  442.76   0
   1  -2 -11 1379.25  184.07   0
   1   3 -22  265.46  439.65   0
   1   6  -3  446.85  129.31   0
   1  12 -16  191.17  465.15   0
   1   0  -6 1875.68  118.83   0
   0  -6 -14   20.90    7.44   0
   1  -5 -13  949.75   14.53   0
   2  -5 -13  136.07    7.79   0
   4  -9 -17   32.10    9.21   0
  -3  -9 -15  127.04   11.31   0
  -3  -8 -14   87.38   10.06   0
  -3  -7 -13  116.57    9.47   0
  -2  -8 -15   -1.48    9.26   0
  -2  -7 -14   -9.84    8.12   0
  -2  -3  -8   20.93    4.84   0
   0 -10 -18   -2.34   10.96   0
   2   0   2 3198.58    9.88   0
  -3  -1  -1  430.44    3.71   0
  -2  -9 -16   51.48    9.75   0
  -2  -4 -10    5.90    5.82   0
  -1  -3  -9  353.54    7.94   0
   4  -6 -14  121.64    8.63   0
  -3  -6 -12  460.00   11.90   0
  -3  -3  -7   37.02    4.99   0
  -2  -6 -13   10.78    7.14   0
  -1  -8 -16   -0.56    8.83   0
  -1  -7 -15  193.71   10.54   0
  -1  -4 -11 1161.46   14.56   0
   0  -5 -13  154.41    8.39   0
   1  -3 -10    8.64    5.06   0
   2  -8 -17   70.50    9.61   0
   2  -7 -16  183.77   10.60   0
   2   0   6 1545.19   10.76   0
   3  -2  -7   78.08    3.90   0
  -3  -4  -9  217.83    7.64   0
  -2  -2  -6  167.83    4.99   0
  -2   0   8 2291.21   13.39   0
  -1  -9 -17   12.04   10.12   0
  -1  -6 -14 1040.46   16.64   0
  -1  -2  -7    4.76    3.73   0
  -1  -1  -4  403.08    5.01   0
   1  -9 -18  200.21   12.97   0
   1  -8 -17  607.10   15.34   0
   1  -7 -16  460.73   13.28   0
   2  -9 -18    4.07    9.76   0
   2  -3 -10 1138.52   12.44   0
   3  -9 -18  110.00   11.53   0
   3  -8 -17  481.96   13.78   0
   3  -7 -16  354.49   12.27   0
   4  -4 -11  123.87    6.84   0
  -2  -1  -3  807.22    6.38   0
  -2   0   4 1150.46    6.57   0
   1  -6 -15    8.33    8.10   0
   2  -6 -15    4.49    7.49   0
   2  -4 -12  499.21   10.27   0
   2   0   4    0.05    2.00   0
  -3  -5 -11   10.46    6.78   0
  -2  -5 -12   -0.55    6.42   0
   0  -8 -17   14.63    9.33   0
   0  -7 -16    3.41    8.98   0
   0  -3 -10  374.42    8.49   0
   1  -2  -8    6.14    3.68   0
   1  -1  -5  712.60    6.59   0
   3  -6 -15   65.03    8.52   0
   4  -9 -18   26.12   10.63   0
   4  -8 -17    9.75    9.34   0
   4  -5 -13  213.54    8.77   0
   4  -3  -9    6.14    4.52   0
  -2   0   6 2088.89   10.97   0
  -1  -5 -13 1148.54   16.13   0
   0  -9 -18   -8.52   10.30   0
   0  -4 -12   50.05    6.52   0
   2  -2  -8  137.33    5.05   0
   3  -4 -12   13.98    5.98   0
   3  -3 -10 2028.18   16.06   0
   4  -7 -16  153.94   10.21   0
  -3  -8 -15  130.42   11.15   0
  -3  -2  -5  270.44    5.72   0
  -2  -8 -16    6.73    9.77   0
  -1   0   8  572.82    7.49   0
   0  -6 -15   47.40    8.30   0
   0  -2  -8  264.93    6.50   0
   0  -1  -5 1462.43    9.60   0
   1  -5 -14   52.83    7.62   0
   2  -5 -14    3.37    6.75   0
  -3  -9 -16   74.92   11.05   0
  -3  -7 -14    4.25    8.84   0
  -2  -9 -17   14.28   10.63   0
  -2  -7 -15   47.75    8.92   0
   3  -5 -14   33.81    7.47   0
   4  -6 -15   31.56    8.04   0
  -2  -6 -14    0.04    8.04   0
  -2  -4 -11  104.75    7.46   0
  -2  -3  -9    1.67    5.18   0
  -1  -9 -18  247.29   13.94   0
  -1  -8 -17  860.03   17.83   0
   0  -5 -14   26.07    7.88   0
   1   0   6 1076.71    9.00   0
   2  -9 -19    1.87   11.01   0
   2  -8 -18   -0.41    9.19   0
   2  -7 -17   11.33    9.28   0
   2  -1  -5 1658.28    9.41   0
  -3  -6 -13   29.60    8.21   0
  -1  -4 -12  265.48    9.36   0
   1  -9 -19   96.16   12.41   0
   1  -8 -18   19.65    9.77   0
   1  -7 -17   22.54    9.15   0
   3  -9 -19  154.81   12.32   0
   3  -8 -18   21.34    9.29   0
   3  -7 -17  134.43   10.61   0
  -3  -4 -10   11.78    6.15   0
  -3  -3  -8  102.73    6.24   0
   1  -6 -16    8.01    8.84   0
   1  -4 -13    4.81    6.74   0
   1  -3 -11    4.08    5.25   0
   2  -6 -16   18.84    8.24   0
   2  -4 -13   22.05    6.78   0
   2  -3 -11    5.27    5.38   0
   4  -4 -12  131.96    7.40   0
  -2  -5 -13   21.06    7.79   0
  -1  -2  -8   34.18    4.87   0
   0  -9 -19    8.97   11.52   0
   0  -7 -17   16.81    9.97   0
   3  -6 -16    7.09    8.32   0
   3  -2  -8  323.51    6.23   0
   4  -8 -18   12.78    9.78   0
   4  -5 -14   -5.99    6.90   0
  -3  -5 -12   -1.11    7.28   0
  -2  -2  -7    5.96    4.17   0
  -1  -5 -14   15.10    8.02   0
  -1   0   6 1849.70   10.83   0
   0  -3 -11   46.71    5.92   0
   4  -7 -17   21.26    9.22   0
   4  -3 -10 1858.38   15.14   0
  -3  -8 -16    4.82   10.15   0
  -2  -8 -17   63.27   11.16   0
  -1  -1  -5  846.60    7.80   0
   0  -6 -16   41.21    8.92   0
   0  -4 -13    8.93    6.64   0
   0   0   6 5162.93   18.42   0
   1  -5 -15  229.96   10.53   0
   1  -2  -9  887.67   10.70   0
   2  -5 -15   -0.02    7.14   0
   3  -4 -13  186.08    8.07   0
   3  -3 -11    3.37    5.26   0
  -3  -7 -15  393.93   13.14   0
  -2  -7 -16    5.94    8.95   0
   1  -1  -6   15.33    3.12   0
   1   0   4   23.38    2.18   0
   2  -8 -19   10.22   11.19   0
   2  -2  -9  916.21   10.54   0
   3  -5 -15   49.48    8.15   0
   4  -6 -16   36.05    8.77   0
  -3  -1  -2  246.86    3.61   0
  -2  -6 -15   -6.54    8.56   0
  -1  -8 -18    4.56   10.56   0
  -1  -7 -17    1.99    9.08   0
   0  -5 -15  135.65    9.70   0
   0  -2  -9 1193.88   12.47   0
   1  -8 -19   88.01   12.15   0
   2  -7 -18    2.79    9.83   0
   3  -8 -19   -5.27   10.58   0
  -3  -6 -14  561.66   13.61   0
  -3  -2  -6  584.25    8.08   0
  -2  -4 -12   37.16    6.82   0
  -2  -3 -10    8.90    5.34   0
  -1  -3 -11    5.99    5.92   0
  -1   0   4   67.54    2.40   0
   0  -1  -6  141.43    4.26   0
   1  -7 -18  176.96   11.64   0
   1   0   2 1156.18    5.78   0
   3  -7 -18   13.20    9.65   0
  -3  -4 -11  613.96   12.01   0
  -1  -6 -16  151.04   10.43   0
   1  -6 -17  173.38   11.28   0
   1  -3 -12  316.64    8.99   0
   2  -6 -17   14.65    8.72   0
   2  -4 -14    3.31    7.14   0
   4  -4 -13  115.18    7.84   0
  -3  -3  -9   11.41    5.54   0
  -2  -5 -14    9.14    8.01   0
   0  -8 -19    4.87   10.48   0
   1  -4 -14  211.29    9.19   0
   2  -3 -12   72.71    6.35   0
   2  -1  -6    4.05    2.67   0
   3  -6 -17   15.49    8.46   0
   3  -1   6  211.69    5.15   0
   4  -8 -19   14.55   10.22   0
   4  -5 -15    3.95    7.55   0
  -3  -5 -13  319.16   11.11   0
  -1  -2  -9 3591.71   21.23   0
   0  -6 -17   36.08    9.77   0
   0  -3 -12   85.47    6.87   0
   0   0   4  408.91    4.66   0
   3  -2  -9  259.95    6.57   0
   4  -7 -18   13.22    9.01   0
  -3  -8 -17  257.84   13.31   0
  -3  -7 -16  160.39   11.86   0
  -2  -8 -18   -1.25   10.62   0
  -2  -7 -17   16.68   10.20   0
  -2  -2  -8  279.67    6.99   0
   0  -4 -14  222.04    9.51   0
   1  -5 -16    5.18    8.14   0
   1  -2 -10   21.43    4.99   0
   2  -5 -16   58.59    8.49   0
   3  -3 -12    6.08    5.76   0
   4  -3 -11  117.00    6.38   0
  -1  -8 -19   34.97   11.41   0
  -1  -1  -6   99.80    4.25   0
   2  -8 -20   22.69   11.24   0
   2  -2 -10   19.63    5.04   0
   3  -5 -16   41.61    8.64   0
   4  -6 -17   34.73    9.30   0
   4  -2  -8   -0.47    3.91   0
  -3  -6 -15    1.37    9.07   0
  -2  -6 -16    5.84    8.72   0
  -1  -7 -18  217.05   12.30   0
   0  -5 -16   -1.15    8.21   0
   0  -2 -10    8.29    5.01   0
   1  -8 -20    5.94   11.19   0
   1  -7 -19  339.49   13.83   0
   1  -1  -7 1264.41   10.56   0
   2  -7 -19   78.54   10.48   0
   3  -8 -20    0.69   10.75   0
   3  -7 -19  112.18   11.43   0
   3  -1   5   29.30    3.35   0
  -2  -4 -13   36.00    7.29   0
  -2  -3 -11   10.53    5.87   0
  -1  -6 -17   -4.63    8.97   0
  -1  -4 -14  852.18   15.12   0
  -1  -3 -12  585.89   11.54   0
   0  -1  -7  910.39    9.42   0
   2  -6 -18   23.56    9.81   0
  -3  -4 -12  250.37    9.74   0
  -2  -1  -5  175.84    4.51   0
   0  -7 -19   -9.33   10.74   0
   1  -6 -18  194.61   11.62   0
   1  -4 -15  768.02   14.43   0
   1  -3 -13   71.94    7.07   0
   2  -4 -15  146.76    8.86   0
   2  -3 -13  131.29    7.56   0
   3  -6 -18  349.58   13.22   0
   4  -4 -14  238.43    9.40   0
  -3  -3 -10  619.15   11.18   0
  -3  -1  -3  164.57    3.64   0
  -2  -5 -15   10.24    8.11   0
   2  -1  -7 2253.89   13.44   0
   3  -2 -10   31.77    4.91   0
   4  -7 -19   -0.83   10.17   0
  -3  -5 -14    5.96    7.78   0
  -2  -7 -18   50.19   11.76   0
  -2  -2  -9  361.60    8.38   0
  -1  -5 -16  186.46   10.77   0
  -1  -2 -10   -0.67    5.05   0
   0  -6 -18   12.67    9.51   0
   0  -4 -15   17.04    7.82   0
   0  -3 -13   12.58    6.42   0
   1  -5 -17   94.00    9.81   0
   2  -5 -17   16.90    8.59   0
   3  -4 -15  298.71   10.15   0
   4  -3 -12   64.70    6.69   0
  -3  -7 -17   12.29   10.09   0
   1  -2 -11 1504.88   15.25   0
   3  -5 -17  180.62   10.67   0
   3  -3 -13   29.76    6.59   0
   4  -6 -18   67.53   10.21   0
  -3  -1   7   23.23    2.97   0
  -2  -6 -17    2.88    9.88   0
  -1  -7 -19   30.88   11.21   0
  -1  -1  -7 1092.94   10.49   0
   0  -5 -17   -8.85    8.46   0
   0  -2 -11 1011.24   13.14   0
   1  -7 -20   11.80   11.54   0
   2  -7 -20   17.37   10.87   0
   2  -2 -11  352.19    8.35   0
   3  -1  -6    6.66    2.58   0
   4  -2  -9 1026.37   10.70   0
  -3  -6 -16   96.04   10.37   0
  -2  -4 -14   -2.82    7.21   0
  -2  -3 -12   88.21    7.73   0
  -1  -6 -18  167.02   12.10   0
  -1  -3 -13    1.77    7.01   0
   1  -1  -8  293.82    6.31   0
   2  -6 -19   53.25   10.74   0
   3  -7 -20   34.81   10.90   0
  -3  -4 -13  146.12    9.23   0
  -3  -2  -8   83.33    5.69   0
  -2  -1  -6  297.09    5.96   0
  -2  -1   8 1424.97   11.05   0
  -1  -4 -15  110.61    9.22   0
   0  -7 -20  -12.52   11.21   0
   0  -1  -8   20.87    4.23   0
   1  -6 -19    0.99    9.55   0
   1  -4 -16    7.39    7.87   0
   1  -3 -14  122.70    8.20   0
   2  -4 -16    1.47    7.73   0
   2  -3 -14    7.12    7.08   0
   3  -6 -19   -2.12    9.86   0
   4  -4 -15   88.42    8.47   0
  -3  -3 -11    2.18    6.54   0
  -2  -5 -16   -3.69    8.46   0
   2  -1  -8 1452.83   11.90   0
   2  -1   6  281.38    5.50   0
   4  -7 -20   -1.74   10.90   0
   4  -5 -17   86.30    9.66   0
  -3  -5 -15  736.70   15.40   0
  -3  -1  -4  131.11    3.90   0
  -2  -2 -10    3.70    5.48   0
  -1  -5 -17   -2.62    8.83   0
  -1  -2 -11  733.09   11.73   0
   0  -4 -16   -0.33    8.06   0
   0  -3 -14   29.20    7.26   0
   1  -5 -18   49.32   10.23   0
   2  -5 -18   13.15    8.84   0
   3  -4 -16   -0.74    7.88   0
   3  -2 -11  113.12    6.31   0
   4  -3 -13   -6.04    6.36   0
  -3  -7 -18  106.71   11.89   0
  -3  -1   6    2.41    2.49   0
  -2  -7 -19   14.11   11.13   0
  -1  -1   8  296.02    5.92   0
   1  -2 -12   17.18    5.79   0
   3  -5 -18   -1.06    9.06   0
   3  -1  -7   21.46    3.38   0
   3  -1   3  175.72    3.77   0
   4  -6 -19   21.51   10.19   0
  -2  -6 -18   28.36   10.80   0
  -1  -1  -8   99.45    5.25   0
   0  -5 -18   -4.66    9.18   0
   1  -1   7 1126.67   10.03   0
   2  -2 -12   83.62    6.33   0
   4  -2 -10   34.11    5.10   0
  -3  -6 -17   77.45   10.55   0
  -2  -4 -15   -8.19    7.65   0
  -2  -3 -13    9.13    7.33   0
  -1  -6 -19   35.12   11.31   0
  -1  -3 -14   78.12    8.50   0
   1  -1  -9  193.36    6.22   0
   2  -6 -20    5.74   10.79   0
  -3  -4 -14   39.17    8.53   0
  -3  -2  -9  400.29    8.87   0
  -2  -1  -7 1032.22   10.66   0
  -2  -1   7 2320.70   12.97   0
   0  -1  -9  334.66    7.60   0
   1  -6 -20  478.69   15.77   0
   1  -4 -17  134.15   10.06   0
   1  -3 -15   43.86    7.75   0
   2  -4 -17   12.37    8.14   0
   2  -3 -15   78.44    8.42   0
   3  -6 -20  122.07   11.98   0
   4  -5 -18   51.41    9.79   0
   4  -4 -16    8.99    7.89   0
  -3  -5 -16   -9.55    9.38   0
  -3  -3 -12 1095.46   15.50   0
  -3  -1  -5   35.87    3.54   0
  -2  -5 -17    0.51    9.00   0
   0  -3 -15   49.56    8.38   0
   2  -1  -9   64.61    5.03   0
   2  -1   5  187.85    4.42   0
   3  -2 -12    6.83    5.62   0
  -2  -2 -11  152.37    7.73   0
  -1  -5 -18  110.46   10.70   0
  -1  -2 -12  250.68    8.64   0
   0  -6 -20   37.38   11.26   0
   0  -4 -17    4.78    8.60   0
   1  -5 -19  379.74   13.80   0
   2  -5 -19   20.60    9.44   0
   3  -4 -17  366.38   11.96   0
   3  -3 -15    1.99    7.25   0
   4  -3 -14  354.56   10.18   0
  -3  -1   5   83.02    3.00   0
   0  -1   7  938.89    9.04   0
   2  -2 -13    0.11    6.29   0
   3  -5 -19  660.93   16.24   0
   3  -1  -8   -0.33    3.29   0
   4  -6 -20   15.31   10.65   0
   4  -2 -11  216.91    7.30   0
  -3  -6 -18    4.37   11.04   0
  -2  -6 -19   16.51   10.98   0
  -1  -1  -9 1345.50   13.35   0
  -1  -1   7 1311.86   10.21   0
   0  -5 -19   25.15   10.02   0
   0  -2 -13   25.41    6.52   0
   1  -1 -10  134.12    6.15   0
   1  -1   6   94.77    3.96   0
   3  -1   2  251.84    3.74   0
  -3  -2 -10    6.41    5.76   0
  -2  -4 -16   23.03    8.63   0
  -2  -3 -14    5.90    7.27   0
  -2  -1  -8   10.45    4.67   0
  -1  -6 -20  303.86   14.57   0
  -1  -4 -17  265.43   12.23   0
  -1  -3 -15   83.77    8.60   0
   0  -1 -10 1046.05   12.45   0
   1  -6 -21   40.65   12.07   0
   1  -3 -16  846.42   15.70   0
   2  -6 -21   24.94   11.26   0
   4  -4 -17    4.36    8.39   0
   4  -1  -4  655.23    4.59   0
   4  -1  -3   60.36    1.64   0
  -3  -4 -15   80.01    9.56   0
  -3  -1  -6  207.51    5.60   0
  -2  -5 -18   -5.34   10.00   0
   1  -4 -18   56.19    9.57   0
   2  -4 -18   -9.76    8.45   0
   2  -3 -16   61.17    8.25   0
   2  -1 -10   15.13    4.90   0
   3  -6 -21   -0.97   10.55   0
   3  -2 -13  136.42    7.59   0
   4  -5 -19   11.27    9.67   0
  -3  -5 -17   41.16   10.36   0
  -3  -3 -13   73.64    7.74   0
  -1  -5 -19  319.81   14.00   0
  -1  -2 -13   55.81    7.60   0
   0  -6 -21  -17.09   11.47   0
   0  -4 -18   -0.08    9.47   0
   0  -3 -16   -0.06    7.92   0
   0   0  -4  406.65    4.92   0
   2  -5 -20   -8.00   10.22   0
   3  -4 -18  130.44   10.49   0
   3  -1  -9  106.04    5.31   0
   4  -3 -15   13.61    7.21   0
  -2  -2 -12   -0.86    6.10   0
  -2  -1   6    1.32    2.30   0
  -1   0  -2 1065.79    5.58   0
   1  -5 -20    4.98    9.73   0
   1  -2 -14  369.92   10.44   0
   2  -2 -14    5.09    6.81   0
   3  -5 -20   -4.31   10.01   0
   3  -3 -16  571.84   12.83   0
   4  -6 -21   -1.15   10.72   0
   4  -2 -12  369.05    8.87   0
  -1  -1 -10 1048.97   12.70   0
   0  -5 -20    1.81   10.83   0
   0  -2 -14   32.65    7.20   0
   1  -1 -11  679.59   10.81   0
   2  -1   4  746.00    6.74   0
  -3  -2 -11  599.03   11.46   0
  -2  -4 -17   42.62    9.79   0
  -2  -3 -15   94.17    9.32   0
  -2  -1  -9  218.83    7.15   0
   0  -1 -11   68.82    6.08   0
   0  -1   6  147.05    4.15   0
   1   0  -4   63.38    2.48   0
  -3  -4 -16  113.11   10.67   0
  -3  -1  -7  967.19   10.65   0
  -1  -4 -18   53.58    9.84   0
   1  -4 -19   44.54    9.78   0
   1  -3 -17   12.29    8.36   0
   2  -4 -19    3.79    9.01   0
   2  -3 -17   18.47    8.21   0
   2  -1 -11  221.68    7.18   0
   3  -2 -14    5.71    6.66   0
   4  -5 -20   10.41   10.23   0
   4  -4 -18    4.19    8.33   0
  -3  -3 -14    4.56    7.88   0
  -3  -1   4  153.13    2.96   0
  -2  -5 -19   44.38   10.85   0
  -1  -1   6   14.60    2.71   0
  -1   0  -4   20.82    2.57   0
   0  -3 -17    7.03    8.22   0
   1  -1   5  918.81    7.89   0
   3  -4 -19    7.93    9.54   0
   3  -1 -10  560.16    9.00   0
   4  -3 -16   13.24    7.92   0
  -3  -5 -18   28.53   10.29   0
  -2  -2 -13   15.08    6.72   0
  -1  -5 -20   10.83   10.83   0
   0  -4 -19   14.25    9.63   0
   0   0  -6 5127.48   19.41   0
   1  -5 -21  164.07   12.92   0
   1  -2 -15  291.55   10.29   0
   2  -5 -21   -4.22   10.62   0
   2  -2 -15   -0.75    7.22   0
   3  -3 -17    2.45    7.64   0
   4  -2 -13   97.54    7.05   0
  -3  -2   8  348.63    6.24   0
   0  -2 -15    6.29    7.26   0
   0  -1 -12    6.17    6.05   0
   1  -1 -12  651.07   11.17   0
   1   0  -6 1835.17   11.42   0
   3  -5 -21  154.64   12.35   0
  -3  -2 -12   13.97    6.88   0
  -3  -1  -8   60.42    5.32   0
  -2  -4 -18    0.33    9.79   0
  -2  -3 -16   22.66    8.96   0
  -2  -1 -10   23.21    5.25   0
  -1  -3 -17   -6.06    9.02   0
   0  -5 -21   17.53   11.11   0
   2  -1 -12   31.01    5.60   0
   4  -1  -8  613.42    7.81   0
  -1  -4 -19   43.34   10.07   0
   1  -4 -20  125.04   11.12   0
   1  -3 -18  206.69   11.17   0
   2  -4 -20   44.03    9.95   0
   2  -3 -18   12.33    8.61   0
   3  -2   5  281.90    5.48   0
   3  -1 -11  450.06    8.90   0
   4  -5 -21    1.04   10.83   0
   4  -4 -19   10.80    8.81   0
  -3  -4 -17  148.26   10.90   0
  -3  -3 -15    2.83    7.74   0
  -2  -5 -20   -4.15   10.54   0
  -2  -1   5 1759.49    9.47   0
  -1  -2 -15  493.83   12.44   0
  -1   0  -6 1069.25    9.46   0
   0  -3 -18  121.00   10.24   0
   1  -2 -16    2.25    7.94   0
   3  -4 -20  462.22   14.75   0
   4  -2 -14   45.92    7.00   0
  -3  -5 -19   39.95   10.90   0
  -2  -2 -14   -1.39    7.03   0
  -1  -1 -12   53.39    6.45   0
   2  -2 -16    3.50    7.29   0
   3  -3 -18   56.31    8.87   0
   4  -1  -9    4.25    4.32   0
  -3  -1  -9  716.58   10.71   0
  -2  -1 -11    1.99    5.54   0
   0  -2 -16   17.27    7.74   0
   0  -1 -13  284.94    9.18   0
   0   0  -8  184.02    5.62   0
   2  -1 -13  514.22   10.85   0
   2  -1   3  858.12    6.46   0
   3  -1 -12   79.00    6.33   0
  -3  -2 -13  396.18   10.76   0
  -2  -4 -19    2.23   10.29   0
  -2  -3 -17   -8.36    8.46   0
  -2  -2   8  148.36    4.81   0
  -1  -3 -18  338.65   12.71   0
   0  -1   5 1580.92    9.71   0
   1  -3 -19    1.85    9.64   0
   1   0  -8  577.91    8.05   0
   3  -2 -16    0.72    7.55   0
   4  -4 -20   25.86   10.01   0
  -3  -4 -18   13.71   10.40   0
  -2   0  -4    4.54    2.54   0
  -1  -4 -20  384.61   14.72   0
   1  -4 -21   87.03   11.68   0
   2  -4 -21   -1.88   10.14   0
   2  -3 -19   34.16    9.09   0
   2   0  -6 2064.62   11.52   0
   4  -3 -18   24.52    8.84   0
   4  -2 -15  221.79    9.22   0
  -3  -3 -16  423.11   12.96   0
  -2  -2 -15   33.24    7.84   0
  -1  -1 -13  696.58   12.56   0
  -1  -1   5  782.36    6.73   0
   0  -3 -19   15.32    9.47   0
   1  -2 -17 2171.01   23.27   0
   1  -1 -14   -1.79    6.36   0
   2  -2 -17   35.81    8.55   0
   2  -2   6  191.37    4.97   0
   3  -4 -21   91.88   11.60   0
   3  -3 -19  104.95   10.43   0
  -3  -2   7   82.16    3.87   0
  -3  -1 -10  630.75   10.86   0
  -2  -1 -12   65.74    6.72   0
  -2   0  -2 3148.32   10.01   0
  -1   0  -8  506.59    8.23   0
   0  -4 -21   13.52   10.97   0
   0  -2 -17   20.47    8.27   0
   0  -1 -14    3.30    6.65   0
   1  -1   4  419.78    4.99   0
   2  -1 -14   80.87    7.59   0
   3  -1 -13  462.21   10.20   0
  -3  -2 -14   84.33    8.65   0
  -2   0  -6 1567.20   11.65   0
   2   0  -8 2355.41   14.66   0
   4  -1 -11  711.77   10.38   0
  -2  -4 -20   78.67   12.10   0
  -2  -3 -18  158.41   10.98   0
  -1  -3 -19   20.04    9.50   0
   0   0 -10    0.16    5.08   0
   1  -3 -20   18.78   10.32   0
   1   0 -10   61.11    5.61   0
   2  -3 -20   -3.50    9.65   0
   3  -2 -17  364.37   11.48   0
   4  -4 -21    2.17   10.23   0
   4  -2 -16   -5.71    7.28   0
  -3  -4 -19   84.09   11.63   0
  -3  -3 -17   14.16    9.44   0
  -3  -1   3   19.36    1.68   0
  -2  -2 -16    1.76    8.29   0
  -1  -4 -21   -3.39   11.01   0
  -1  -2 -17  617.96   14.51   0
   1  -4 -22   77.72   12.07   0
   1  -2 -18    9.01    9.00   0
   1  -1 -15   58.49    7.58   0
   2  -4 -22    9.41   10.90   0
   3  -2   4    4.72    3.01   0
   4  -3 -19    1.29    9.04   0
  -3  -1 -11    8.62    5.67   0
  -2  -1 -13   15.35    6.61   0
   0  -1 -15   17.15    7.24   0
   2  -2 -18    5.64    8.31   0
   2  -1 -15    8.63    6.71   0
   3  -4 -22    2.58   10.65   0
   3  -3 -20  146.54   10.81   0
   3  -1 -14  418.13   10.17   0
   4  -1 -12    7.33    5.67   0
  -3  -2 -15   85.25    9.14   0
  -1   0 -10   14.52    5.05   0
   0  -2 -18   25.84    9.00   0
   2   0 -10   64.52    5.31   0
  -2  -3 -19    3.23   10.01   0
  -2   0  -8  682.24    9.37   0
   0  -2   7   33.75    3.49   0
   3  -2 -18  135.43    9.60   0
   4  -2 -17   -3.24    7.78   0
  -3  -1 -12 1277.58   15.89   0
  -2  -2   7  461.55    6.43   0
  -2  -1   4  931.27    6.21   0
  -1  -3 -20   45.41   10.39   0
  -1  -1 -15  755.73   14.18   0
   1  -3 -21   13.54   10.16   0
   1  -1 -16  659.31   13.66   0
   2  -3 -21   -5.82    9.56   0
   4  -3 -20    0.49    9.64   0
   4  -1 -13  212.78    7.94   0
  -3  -3 -18  346.68   13.19   0
  -2  -2 -17   -8.61    8.23   0
  -2  -1 -14   -5.82    6.74   0
  -1  -2 -18   21.28    8.85   0
   0  -3 -21   36.38   11.38   0
   0  -1 -16   65.60    8.28   0
   1  -2 -19   11.64    9.09   0
   1   0 -12 3345.24   22.54   0
   2  -2 -19    5.73    8.66   0
   2  -1 -16   78.76    8.06   0
   3  -3 -21   10.50   10.16   0
  -1  -2   7   70.74    3.70   0
   0  -2 -19   16.97    9.29   0
   0  -1   4 1055.05    7.23   0
   0   0 -12   17.13    5.65   0
   2  -2   5  326.61    5.56   0
  -3  -2 -16   38.35    8.72   0
   1  -2   6   10.42    2.93   0
   2   0 -12 1045.45   13.17   0
   3  -2 -19   57.06    9.74   0
   3   0  -8  200.93    5.24   0
   4  -2 -18    6.35    8.36   0
   4  -1 -14  169.00    8.07   0
  -3  -2   6   59.31    3.35   0
  -3  -1 -13  517.52   11.50   0
  -2  -3 -20   14.39   10.62   0
  -2  -1 -15   37.30    8.38   0
  -2   0 -10   22.41    5.13   0
  -1  -3 -21   -0.14   11.11   0
  -1  -1 -16  424.62   12.24   0
  -1   0 -12  502.19   10.42   0
   1  -3 -22  289.34   14.54   0
   1  -1 -17  124.97    9.38   0
   2  -3 -22   12.47   11.20   0
   3  -1 -16  386.18   10.89   0
   4  -3 -21   26.26   10.18   0
  -3  -3 -19   10.00   10.48   0
  -3   0  -6 1313.98   10.99   0
  -3   0  -4    1.97    2.74   0
  -2  -2 -18   20.48    9.01   0
  -1  -2 -19  176.99   11.27   0
   0  -1 -17   10.24    7.93   0
   1  -2 -20  181.45   11.50   0
   2  -2 -20   -1.33    9.62   0
   2  -1 -17   11.80    7.66   0
   3   0 -10  147.35    5.86   0
   0  -3 -22   73.18   11.89   0
   0  -2 -20   42.21    9.78   0
   3  -3 -22  142.68   12.19   0
   4  -1 -15   -7.94    6.72   0
  -3  -2 -17  781.65   16.04   0
  -3  -1 -14    7.25    7.53   0
  -3   0  -8 2011.59   15.45   0
   1  -1   3  119.04    2.85   0
   1   0 -14  384.55   10.23   0
   3  -2 -20   76.63   10.37   0
   3  -1 -17  167.05    9.61   0
   4  -2 -19   14.38    9.05   0
  -2  -1 -16    1.79    8.11   0
   0   0 -14   95.28    7.67   0
   1  -1 -18  168.49   10.35   0
   2  -1 -18   36.24    8.99   0
   3   0 -12  564.50   10.07   0
  -2  -2 -19   26.19    9.44   0
  -2   0 -12   44.15    6.76   0
  -1  -2 -20  161.14   11.55   0
   0  -1 -18   18.90    8.62   0
   1  -2 -21  153.89   11.59   0
   2  -2 -21    7.36   10.10   0
   2   0 -14  458.16   10.57   0
   4  -3 -22   16.17   10.23   0
   4  -1 -16  165.36    9.08   0
   0  -2 -21   29.49   10.94   0
   0  -2   6  722.61    7.58   0
   3  -2   3  672.62    6.36   0
  -3  -2 -18    3.34    9.06   0
  -3  -1 -15  520.74   12.66   0
  -3   0 -10  136.60    6.85   0
  -1  -1 -18  180.82   11.18   0
   1  -1 -19  277.68   12.17   0
   3  -2 -21  148.65   10.97   0
   3  -1 -18   -1.40    7.77   0
   4  -2 -20    6.48    8.70   0
  -2  -2   6  242.35    4.58   0
  -2  -1 -17    8.25    8.23   0
   0  -1 -19    5.07    9.49   0
   2  -1 -19    9.13    8.57   0
   4  -1 -17   80.54    8.69   0
  -3   0  -2 1589.88    7.49   0
  -2  -2 -20    6.22   10.66   0
  -1  -2 -21   42.49   10.99   0
   1  -2 -22   13.34   11.15   0
   1   0 -16  122.47    8.70   0
   2  -2 -22    7.58   10.95   0
   3  -3   5    3.07    3.17   0
   3   0 -14 2702.35   21.35   0
  -3  -1 -16   86.44    9.59   0
  -1  -2   6    2.34    2.59   0
   0  -2 -22   -6.34   11.03   0
   0   0 -16    9.07    7.48   0
   2   0 -16   53.68    8.00   0
   3  -1 -19  744.18   15.72   0
   4  -2 -21   -0.82    9.78   0
  -3  -2 -19   96.31   10.89   0
  -2   0 -14    9.81    6.77   0
  -1  -1 -19  288.40   12.25   0
   1  -2   5 1685.12   10.62   0
   1  -1 -20   13.84    9.25   0
   2  -1 -20    2.98    9.36   0
   3  -2 -22   -3.05   10.08   0
   4  -1 -18  119.87    9.47   0
  -3   0 -12 1228.14   15.37   0
  -2  -1 -18    3.51    8.61   0
  -1   0 -16  190.87   10.15   0
   0  -1 -20    7.44    9.14   0
   0   1 -10  999.42   11.84   0
   0   1  -9  334.92    7.35   0
   0   1  -8   12.29    3.92   0
   0   1  -7  951.51    9.38   0
   2  -2   4   31.53    2.63   0
   4   0 -10  510.56    8.13   0
  -1   1  -8  101.78    5.25   0
   1   1 -10  134.60    5.93   0
   1   1  -9  209.28    6.16   0
   1   1  -8  291.66    6.11   0
   4   0 -12   71.43    5.90   0
  -3  -1 -17   51.71    9.15   0
  -1   1 -10 1044.64   12.43   0
  -1   1  -9 1383.87   13.16   0
  -1   1  -7 1100.75   10.25   0
   0   1 -11   68.48    5.79   0
   0   1  -6  141.19    4.21   0
   1   1 -11  695.18   10.59   0
   1   1  -7 1292.30   10.41   0
   3  -1 -20   74.73    9.53   0
   3   0 -16    7.93    6.78   0
   4  -2 -22    2.33   10.41   0
   4  -1 -19    4.01    8.61   0
   4   0  -8  226.88    5.28   0
  -3  -2   5    7.17    2.38   0
  -2  -1 -19   64.84   10.37   0
  -2  -1   3   52.34    1.91   0
  -1  -1 -20   -0.42    9.34   0
  -1   1  -6   99.37    4.13   0
   0   1 -12    1.95    5.44   0
   1   0 -18  430.73   12.62   0
   1   1 -12  625.92   10.74   0
   2  -1 -21    1.39    9.17   0
   4   0 -14  662.69   11.76   0
  -2   0 -16    3.04    8.09   0
   0  -1 -21   55.93   10.68   0
   0  -1   3   15.55    1.72   0
   0   0 -18    0.25    8.16   0
  -3  -1 -18  160.60   11.22   0
  -3   0 -14  330.38   10.25   0
  -1   1 -12   54.65    6.22   0
   0   1 -13  297.87    8.93   0
   1   1  -6   16.20    2.72   0
   2   1 -11  211.85    6.81   0
   2   1 -10   21.55    4.43   0
   2   1  -9   62.91    4.80   0
   3  -1 -21  133.65   10.62   0
   4  -1 -20    3.50    9.18   0
  -2   1  -9  230.03    6.94   0
  -2   1  -8    5.40    4.31   0
  -1  -1 -21  115.77   12.06   0
  -1   0 -18  167.85   10.77   0
   0   1  -5 1522.74    9.61   0
   1  -1 -22  156.66   12.76   0
   1   1 -14    6.42    6.55   0
   2   1 -12   22.10    5.27   0
   2   1  -8 1427.35   11.44   0
  -2  -1 -20   22.54   10.05   0
  -2   1 -10   18.44    4.94   0
  -2   1  -7 1051.01   10.35   0
  -1   1 -13  732.69   12.45   0
  -1   1  -5  903.78    7.87   0
   0  -1 -22   91.59   12.01   0
   0   1 -14    0.01    6.24   0
   2  -1 -22   18.80   10.44   0
   2   1 -13  509.61   10.22   0
   3   0 -18  200.20    9.92   0
   4   0 -16   34.24    7.46   0
  -2   1 -11   16.32    5.37   0
   0  -2   5 2254.73   11.67   0
   1   1 -15   59.60    7.77   0
   2   1 -14   79.22    7.24   0
   3  -1 -22   42.73   10.73   0
  -3  -1 -19   66.34   10.18   0
  -2  -3   7  846.15    8.38   0
  -2   1 -12   59.30    6.88   0
  -2   1  -6  284.19    5.63   0
  -1  -3   7  462.33    6.71   0
  -1  -1   3   25.67    1.66   0
   0   1 -15   10.60    6.90   0
   1   0 -20  213.96   12.05   0
   2   1  -7 2301.05   13.15   0
   4  -1 -21   -0.51    8.80   0
  -3   0 -16  202.41   10.49   0
  -2  -1 -21   65.10   11.55   0
  -2   0 -18    0.51    8.91   0
   0   0 -20   52.57   10.46   0
   1   1 -16  629.41   13.31   0
   1   1  -5  752.76    6.74   0
   2   1 -15   12.63    7.02   0
  -3  -1   2   82.31    1.59   0
  -2  -2   5  615.60    5.96   0
  -2   1 -13   16.33    6.29   0
  -1   1 -15  751.18   13.75   0
   0   1 -16   61.22    8.03   0
   1  -3   6  101.14    4.00   0
   3  -2   2    2.39    2.16   0
   3   1 -12   80.46    6.05   0
  -3  -1 -20    9.75   10.28   0
  -2   1  -5  189.62    4.43   0
  -1  -2   5  679.85    6.49   0
  -1   1  -4  409.95    5.06   0
   0   1  -4 1022.01    7.14   0
   2   1 -16   64.87    7.61   0
   3   0 -20  614.75   15.00   0
   3   1 -13  461.47    9.86   0
   3   1 -11  450.85    8.57   0
   3   1 -10  534.11    8.51   0
   4  -1 -22   72.59   10.45   0
   4   0 -18  177.41    9.48   0
  -2   1 -14    5.95    6.66   0
  -1   0 -20  479.79   14.40   0
  -1   1 -16  440.53   11.96   0
   0   1 -17    6.19    7.63   0
   1  -1   2 1273.20    6.24   0
   1   1 -17  129.36    9.24   0
   2  -3   5   -0.51    2.85   0
   2  -1   1 2355.44    7.50   0
   3   1 -14  417.28   10.10   0
  -3   1 -10  626.35   10.44   0
  -3   1  -9  705.47   10.24   0
  -3   1  -8   61.10    5.03   0
   2   1 -17   26.13    7.53   0
   2   1  -6    1.90    2.49   0
   3   1  -9   99.91    4.82   0
  -3   1 -11   -5.03    5.24   0
  -3   1  -7  996.52   10.40   0
  -2   1 -15   45.40    7.66   0
   1  -2   4   25.15    2.49   0
   1   1 -18  159.03    9.92   0
  -3   0 -18   21.92    8.95   0
  -2   0 -20  224.96   12.72   0
  -2   0   0 6114.76    6.34   0
   0   1 -18   21.77    8.39   0
   1   0 -22  188.46   12.48   0
   2   0 -22   18.68   10.63   0
   2   1 -18   37.98    8.73   0
   3   1 -16  363.57   10.37   0
   4   0 -20   17.01    9.04   0
  -3   1 -13  515.66   11.43   0
  -2   1 -16   -1.96    7.32   0
   0   0 -22  163.36   12.27   0
   2  -2   3 5408.39   16.03   0
   3   1 -17  153.02    9.34   0
   3   1  -8    4.62    3.09   0
  -3  -3   6   45.27    3.26   0
  -3   1  -6  210.40    5.15   0
  -2   1  -4  722.63    6.60   0
  -1   1 -18  156.13   10.12   0
   0   1 -19    2.77    8.47   0
   1   1 -19  281.35   11.61   0
   3   0 -22    0.62   10.09   0
  -3   1 -14    1.89    6.59   0
  -2   1 -17   16.30    8.49   0
   0  -3   6  733.30    7.78   0
   1   1  -4 1093.84    7.00   0
   2   1 -19   18.36    8.33   0
   3   1 -18   -7.25    7.84   0
  -3   1 -15  528.73   12.62   0
  -1   1 -19  286.31   12.37   0
   0   2 -11 1028.77   12.73   0
   1   1 -20    4.04    8.63   0
   4   1 -14  164.37    7.58   0
   4   1 -13  207.28    7.56   0
   0   1 -20    2.47    8.94   0
   0   2 -13   26.75    6.08   0
   0   2 -10   -2.45    4.57   0
   1   2 -12   20.82    5.44   0
   2   1 -20   -6.61    8.33   0
   3   1 -19  753.76   15.33   0
   4   1 -15    5.68    6.36   0
   4   1 -12    6.26    5.03   0
  -3  -2   4    4.30    2.08   0
  -3   0 -20   85.04   10.83   0
  -3   1 -16   77.75    9.11   0
  -3   1  -5   32.74    3.27   0
  -2   1 -18   10.40    8.42   0
  -1   2 -12  264.15    8.28   0
  -1   2 -11  712.11   11.02   0
  -1   2 -10    9.33    5.06   0
   0   2 -14   24.36    6.57   0
   0   2  -9 1223.41   12.24   0
   1   2 -14  403.05   10.14   0
   1   2 -11 1488.51   14.49   0
   2   1  -5 1683.27    9.20   0
   3   1  -7   24.12    3.07   0
   4   0 -22   26.85    9.68   0
   4   1 -16  157.46    8.53   0
   4   1 -11  725.90    9.83   0
  -2  -3   6   60.67    3.30   0
  -1  -3   6   34.70    3.29   0
  -1   1 -20   11.31    9.20   0
  -1   1  -3  112.68    2.81   0
  -1   2 -13   54.68    6.69   0
   0   2 -15    4.40    6.74   0
   1   2 -15  294.05    9.72   0
   1   2 -10   19.57    4.67   0
   2   1 -21   -2.92    9.55   0
   3   1 -20   75.56    9.83   0
   4   1 -17   64.65    8.05   0
  -3   1 -17   54.44    9.37   0
  -2   1 -19   65.93   10.06   0
  -1   2  -9 3640.24   20.47   0
   0   1 -21   41.68    9.79   0
   0   2 -16   16.51    7.33   0
   1   2 -16    0.29    7.05   0
   1   2  -9  899.03   10.47   0
   2   2 -14    7.45    6.40   0
   2   2 -13   -5.42    5.73   0
   4   1 -18  108.99    9.12   0
   4   1 -10  502.96    8.09   0
  -1   2 -15  469.20   11.59   0
   0   1  -3   13.29    1.77   0
   0   2  -8  274.35    6.35   0
   2   2 -15   -4.60    6.22   0
   2   2 -12   91.11    6.01   0
   2   2 -11  355.47    8.15   0
  -2   2 -13   19.63    6.67   0
  -2   2 -12   -3.83    5.53   0
  -2   2 -11  152.57    6.89   0
  -2   2 -10    2.52    5.09   0
  -1   1 -21  134.95   11.68   0
  -1   2  -8   22.91    4.21   0
   0  -2   4  101.90    3.07   0
   0   1 -22   97.44   11.77   0
   0   2 -17   21.25    7.68   0
   1  -3   5  171.95    4.23   0
   1   1 -22  154.21   11.74   0
   1   2 -17 2163.64   22.23   0
   2   1 -22   36.19   10.74   0
   2   2 -16    4.36    6.73   0
   3   1 -21  118.38   10.09   0
   4   1 -19    2.98    8.29   0
  -3   1 -18  144.08   10.25   0
  -2   1 -20   11.02    9.60   0
  -2   2 -14    2.27    6.98   0
  -2   2  -9  350.98    7.80   0
   1   2 -18   11.45    8.59   0
   2   2 -17   21.81    7.82   0
   2   2 -10   21.00    4.77   0
   3  -3   3   59.19    3.13   0
  -3   1  -4  127.93    3.73   0
  -2   1  -3  828.15    6.19   0
  -2   2 -15   36.89    7.72   0
   0   2 -18   35.98    8.41   0
   1   2  -8    6.53    3.73   0
   4   1 -20    1.45    8.70   0
   4   1  -9    5.13    3.82   0
  -3   1 -19   64.45   10.26   0
  -2   1 -21   59.14   11.22   0
  -1   2 -18    8.79    8.74   0
  -1   2  -7   10.86    3.30   0
   0   2 -19    7.78    9.06   0
   0   2  -7   27.10    3.41   0
   1   2 -19   24.92    8.59   0
   2  -3   4 1215.63    8.95   0
   2   2 -18   13.79    7.88   0
   3   2 -15  739.46   12.77   0
   3   2 -14    9.21    6.16   0
  -2   2 -16    2.59    7.28   0
  -2   2  -8  293.32    6.70   0
   2   2 -19   19.35    8.56   0
   2   2  -9  958.89   10.39   0
   3   1  -6    4.21    2.52   0
   3   2 -16    5.10    7.03   0
   3   2 -13  147.23    7.15   0
   4   1 -21    1.78    9.13   0
  -2  -2   4   69.86    2.50   0
  -2   2 -17    3.08    8.28   0
  -1   2 -19  178.18   11.21   0
   1   2 -20  187.17   10.93   0
   3   2 -17  357.68   11.15   0
   3   2 -12    0.70    5.14   0
  -3   1 -20    7.91    9.73   0
  -3   2 -13  403.10   10.46   0
  -3   2 -12   18.75    5.94   0
  -3   2 -11  586.77   10.66   0
  -3   2 -10    9.39    5.28   0
  -1  -2   4   37.36    2.35   0
   1   2  -7   73.90    4.03   0
   2   2 -20   -3.04    9.00   0
   3   2 -18  123.24    9.46   0
   4   1 -22   81.28   10.56   0
  -3   2 -15   77.28    8.37   0
  -3   2 -14   99.69    7.74   0
  -2   2 -18   16.94    8.38   0
  -2   2  -7    5.71    3.87   0
   1   2 -21  165.67   11.65   0
   3  -4   4    4.90    3.20   0
   3   2 -19   42.49    8.97   0
   3   2 -11  112.26    5.86   0
   4   1  -8  614.14    7.29   0
  -3   2  -9  391.53    8.25   0
  -1   2 -20  159.38   10.97   0
  -1   2  -6   12.71    3.27   0
   0   2 -21   22.71    9.96   0
   2   2 -21  -11.03    9.36   0
   2   2  -8  157.90    4.95   0
  -3   2 -16   40.86    8.18   0
  -2   2 -19   24.55    8.89   0
   0   2  -6  702.59    7.58   0
   3   2 -20   89.92    9.92   0
   3   2 -10   32.24    4.57   0
  -3  -3   5   60.88    3.04   0
  -3   2 -17  772.31   15.51   0
  -3   2  -8   90.86    5.28   0
  -1   2 -21   24.73   10.21   0
   0  -3   5  399.22    5.57   0
   0   2 -22   -2.34   10.48   0
   1   2 -22    6.80    9.78   0
   2   2 -22   -5.43   10.15   0
   4   2 -16   -0.86    6.79   0
   4   2 -15  214.19    8.55   0
  -2   2 -20   10.17   10.26   0
   0   3 -15   41.21    7.19   0
   0   3 -14   23.60    6.60   0
   0   3 -13   13.86    5.99   0
   1  -2   3 4364.06   13.75   0
   1   1  -3   24.84    1.66   0
   3  -2   1   19.89    2.01   0
   3   2 -21  148.18   10.40   0
   4   2 -18    8.21    7.85   0
   4   2 -17    1.04    6.75   0
   4   2 -14   41.54    6.40   0
  -3   2 -18    1.70    9.05   0
  -2   2  -6  182.46    4.88   0
  -1   3 -15   81.35    8.27   0
  -1   3 -14   72.35    7.36   0
  -1   3 -13   -5.22    6.28   0
   0   3 -17    9.22    8.13   0
   0   3 -16    1.31    7.09   0
   1   3 -16  877.65   14.61   0
   1   3 -15   48.74    7.10   0
   1   3 -14  132.69    7.62   0
   1   3 -13   71.42    6.52   0
   4   2 -19   13.42    8.42   0
   4   2 -13   90.98    6.33   0
  -3   1  -3  180.49    3.55   0
  -1   3 -12  585.45   10.82   0
   0   3 -11   47.20    5.57   0
   1   2  -6    7.45    2.90   0
   1   3 -17   17.98    7.50   0
   3   2 -22   -0.94    9.51   0
   3   2  -9  268.10    6.33   0
  -3   2 -19   84.30   10.61   0
  -3   2  -7  101.83    4.95   0
  -1   3 -17  -10.23    7.60   0
  -1   3 -11   -2.51    5.03   0
   0   3 -18  114.40    9.34   0
   1   3 -18  214.95   10.32   0
   2   2  -7  450.00    6.40   0
   2   3 -17   14.55    7.70   0
   2   3 -16   70.14    7.59   0
   2   3 -15   68.86    7.14   0
   2   3 -14    3.97    6.32   0
   4   2 -20    9.61    8.22   0
   4   2 -12  367.78    8.44   0
  -2  -3   5   50.53    2.85   0
  -2   3 -14    6.43    7.00   0
  -2   3 -13   11.78    6.73   0
  -1  -3   5    3.33    2.39   0
  -1   3 -18  362.26   12.45   0
   0   3 -19   26.61    8.77   0
   0   3 -10  385.59    8.21   0
   1   3 -19    3.77    8.28   0
   1   3 -11    5.59    4.90   0
   2  -2   2  351.13    4.03   0
   2   3 -18   15.44    8.35   0
   2   3 -13  146.32    7.44   0
   4   2 -21   -2.19    9.06   0
  -2   3 -16   13.98    7.89   0
  -2   3 -15   97.54    8.21   0
  -2   3 -12   94.70    6.77   0
  -1   1  -2 1203.33    5.93   0
  -1   2  -5 1604.85   10.37   0
   1   3 -20   16.50    8.68   0
   2   3 -19   29.36    8.88   0
  -2   3 -17   -1.12    8.25   0
  -2   3 -11    3.87    5.66   0
  -1   3 -19   26.31    8.82   0
   0   2  -5 2223.95   11.76   0
   1   3 -10    7.77    4.50   0
   2   3 -20    3.17    8.92   0
   2   3 -12   75.83    5.91   0
   4   2 -22    6.89    9.33   0
   4   2 -11  228.86    6.84   0
  -2  -4   6  192.47    4.65   0
  -2   3 -18  162.53   10.59   0
  -1  -4   6  343.34    5.78   0
  -1  -1   2  228.82    2.42   0
  -1   3 -20   61.52   10.43   0
   0   3 -21   46.98   10.05   0
   0   3  -9   42.94    4.76   0
   1  -3   4  171.52    3.88   0
   1   3 -21   15.14    9.33   0
   3   3 -17   -2.62    7.38   0
   3   3 -16  591.16   12.38   0
   3   3 -15    2.56    6.59   0
  -2   3 -10    1.92    4.79   0
  -1   3  -9  347.38    7.60   0
   2   3 -21   10.77    8.91   0
   2   3 -11    4.31    4.62   0
   3   3 -18   57.77    8.16   0
   0 -15  -3  -11.88  115.34   0
   0 -14  -2   25.19  105.35   0
   2 -12  -7  -14.51   91.61   0
   3  -7  -9  125.25   64.69   0
   3  -4  -9  135.48   48.16   0
  -1  -9   3  147.45   58.04   0
   1 -16  -8   46.12  129.80   0
   3 -12 -13  -27.52  104.37   0
   3  -9 -10   87.01   83.09   0
   3  -6  -9  111.34   60.09   0
   3  -5  -9   86.52   53.61   0
  -3   0   6  467.49   33.29   0
  -1 -13   1   69.42   92.58   0
   0  -8   1   62.06   50.74   0
   1 -11  -3   12.70   79.92   0
   1  -9  -2   94.03   63.32   0
   2 -14 -10   64.30  122.74   0
   2 -10  -6  659.78   92.15   0
   2  -8  -5  693.68   70.47   0
   2  -3  -5   66.63   31.18   0
   3 -11 -12   -9.45  104.53   0
   3 -10 -11   33.87   92.85   0
  -3   2   5   -0.66   31.57   0
  -1 -16  -2   78.09  134.58   0
  -1 -14   0   88.15  103.46   0
  -1 -11   2  -38.87   74.44   0
   0   4  -3 3686.56   57.33   0
   1 -15  -7   37.91  124.34   0
   3 -12 -14   95.92  124.90   0
  -1 -15  -1  124.46  118.84   0
   0 -16  -5   12.12  129.45   0
   0 -12  -1   68.56   85.66   0
   0  -7   1  623.24   59.97   0
   0  -3   1   74.05   21.26   0
   0   5  -4   18.26   39.14   0
   1 -14  -6  -12.50  114.28   0
   1 -13  -5   17.47  108.09   0
   1 -12  -4  209.59   95.42   0
   1  -2  -2   26.35   21.91   0
   2 -13  -9   43.22  110.10   0
   2 -12  -8  155.50  112.98   0
   2  -7  -5 1415.70   75.58   0
   3  -8 -10   98.01   78.47   0
  -4   3   6  223.99   50.79   0
   0 -15  -4  459.34  134.42   0
   0 -13  -2  942.70  119.40   0
   0 -10   0 1418.58   89.56   0
   1  -8  -2   58.37   61.92   0
   2 -14 -11  125.84  135.95   0
   2  -6  -5  -28.27   57.09   0
   2  -4  -5  952.05   51.10   0
   2  -1  -6  -33.61   21.97   0
   3 -11 -13  121.52  108.94   0
   3 -10 -12  211.77  107.81   0
   3  -9 -11    3.34   95.86   0
  -2  -7   5 1497.33   62.90   0
  -2   4   2  371.25   43.74   0
   0 -14  -3  665.98  121.43   0
   0  -6   1   -0.91   44.37   0
   1 -15  -8   -7.06  146.20   0
   1 -10  -3  107.13   79.96   0
   2  -5  -5 2006.47   70.18   0
   3  -7 -10  581.43   81.20   0
  -1 -12   1   42.63   93.24   0
   0  -4   1   43.84   31.13   0
   2 -13 -10  209.97  124.02   0
   3  -6 -10   57.34   72.89   0
   3  -4 -10   44.72   58.82   0
  -1 -10   2   -8.68   74.08   0
  -1  -7   3   46.31   49.16   0
   0  -5   1  131.42   35.89   0
   0   6  -5  131.40   47.92   0
   1 -14  -7   31.96  132.36   0
   1 -11  -4   98.07  100.72   0
   1  -7  -2   26.09   57.10   0
   2 -12  -9   78.20  121.08   0
   2 -11  -8   -2.43  106.90   0
   2 -10  -7    8.87   88.92   0
   3 -10 -13  -17.79  116.44   0
   3  -8 -11  322.97   96.10   0
   3  -5 -10  142.18   67.85   0
  -3   4   4  -14.36   48.04   0
  -2  -3   5   40.10   16.12   0
  -2   1   4 1018.32   36.64   0
  -1 -16  -3   58.80  141.31   0
  -1 -13   0   72.53  109.71   0
   0 -11  -1  211.47   90.42   0
   1 -12  -5  223.29  115.02   0
   2  -8  -6   83.60   72.02   0
   3  -9 -12 -108.91  102.00   0
  -2  -6   5    5.87   41.30   0
  -1 -15  -2   85.93  124.61   0
  -1 -14  -1  153.67  124.05   0
   0 -15  -5   41.14  135.09   0
   1 -15  -9  203.73  153.20   0
   1  -6  -2  246.69   56.26   0
   1  -3  -2  874.60   41.19   0
   2 -13 -11  -78.86  126.62   0
   3  -7 -11  279.49   93.10   0
  -2 -16  -1  -69.60  153.47   0
  -1  -6   3  568.92   50.66   0
   0 -14  -4   24.28  132.45   0
   0 -13  -3   60.25  123.94   0
   0 -12  -2  268.11  103.39   0
  -2 -15   0   -6.63  139.28   0
  -2  -5   5 2031.19   53.29   0
  -2   3   3   49.44   35.58   0
  -1   1   2  256.11   25.32   0
   0 -16  -7  109.83  166.45   0
   1 -14  -8  159.43  139.91   0
   1  -5  -2  368.14   48.71   0
   1  -4  -2  128.70   38.39   0
   2 -13 -12  -65.83  148.48   0
   2 -12 -10   52.80  119.65   0
   2  -9  -7  211.10   88.81   0
   2  -7  -6  101.18   69.96   0
   3  -9 -13  145.13  113.63   0
   3  -8 -12   96.37  102.55   0
   3  -6 -11   36.93   82.06   0
  -2  -4   5  935.99   34.15   0
  -1 -16  -4   -5.02  164.56   0
  -1 -11   1  -16.96   93.23   0
  -1  -3   3  -15.33   21.36   0
   1 -15 -10  -42.32  155.69   0
   1 -10  -4  -24.64   89.50   0
   2 -11  -9   91.83  110.57   0
   2 -10  -8  395.77  105.40   0
  -2 -11   3   14.50   93.08   0
  -2  -9   4  220.47   76.14   0
  -1  -9   2   52.11   67.91   0
  -1  -5   3  162.42   38.56   0
   0 -15  -6   40.95  149.78   0
   0 -10  -1  -10.55   82.99   0
   0  -8   0  530.25   72.44   0
   1 -13  -7  127.42  131.50   0
   1 -11  -5  271.52  114.75   0
   2 -13 -13   20.16  161.35   0
   2  -2  -6  195.49   33.75   0
   3  -5 -11  362.97   79.67   0
  -1 -15  -3  118.74  151.46   0
  -1 -12   0   96.34  108.68   0
  -1  -4   3  106.84   29.86   0
  -1   3   1  227.12   36.50   0
   0 -16  -8  127.24  174.87   0
   1 -15 -11   46.79  174.95   0
   1 -12  -6  102.44  112.40   0
   2 -12 -11  177.91  131.10   0
   2  -8  -7  149.51   89.40   0
   3  -7 -12   51.06   92.96   0
  -3   3   5   95.43   47.87   0
  -1 -14  -2  166.06  138.94   0
  -1 -13  -1  -69.32  119.65   0
   0 -14  -5   48.97  136.36   0
   0 -11  -2    3.91  104.03   0
   2 -13 -14   55.56  169.25   0
   2 -11 -10  160.31  131.04   0
   2  -5  -6  -31.36   61.43   0
  -2 -16  -2  180.68  163.63   0
  -2 -12   2  -15.71  107.53   0
  -1 -16  -5   66.67  181.19   0
   0 -12  -3  292.60  124.41   0
   1 -13  -8  345.86  153.50   0
   2 -12 -12   67.64  147.92   0
   2 -10  -9   98.14  118.70   0
   2  -9  -8  615.68  106.24   0
   2  -4  -6  191.29   51.88   0
   2  -3  -6   38.42   39.71   0
  -3   1   6  -28.87   39.63   0
  -2 -15  -1  351.45  156.99   0
   0 -15  -7   34.61  167.39   0
   1 -14 -10   25.52  175.10   0
   1  -7  -3   51.42   69.69   0
  -2 -14   0    4.07  137.41   0
  -2 -13   1   56.74  124.20   0
  -1 -10   1   41.55   90.60   0
  -1  -8   2   58.29   71.74   0
   0  -9  -1  187.06   82.42   0
   1 -12  -7   27.37  128.39   0
   2 -12 -13  -86.23  153.98   0
   2 -11 -11  192.64  141.29   0
   2  -7  -7  398.39   82.69   0
  -2 -10   3  106.58   95.48   0
  -2  -8   4  106.33   70.34   0
  -1 -15  -4   47.99  151.95   0
   0 -14  -6  -17.45  153.41   0
   0   5  -3   45.62   48.05   0
   0   6  -4  162.51   56.35   0
   1 -11  -6   54.37  114.33   0
   1 -10  -5   18.18  101.53   0
  -2 -16  -3  -28.96  183.29   0
  -1 -16  -6   62.11  191.02   0
   0 -15  -8   17.47  184.52   0
   1 -14 -11  167.24  176.96   0
   1 -13  -9   -0.01  145.18   0
   2 -10 -10   84.80  125.99   0
   2  -8  -8    7.12   97.01   0
  -1 -14  -3   29.06  141.31   0
  -1 -11   0   98.40  100.35   0
   0 -13  -5   -6.24  134.45   0
   0 -10  -2  521.92  101.97   0
   0  -6   0 9999.99  135.74   0
   2 -11 -12   65.13  146.15   0
   2  -9  -9   18.48  104.38   0
   2  -6  -7   74.35   78.00   0
  -1 -13  -2  -58.99  128.28   0
  -1 -12  -1   32.16  112.47   0
  -1   5   0   71.24   53.36   0
   0 -12  -4    6.42  123.07   0
   0 -11  -3   63.24  111.99   0
   0   4  -2   10.98   36.35   0
   1 -12  -8   47.37  145.65   0
   2 -12 -15   13.99  179.77   0
  -2 -15  -2  -91.12  148.33   0
  -2 -11   2  154.42  108.74   0
  -2   2   4   66.29   40.43   0
  -1 -15  -5  -22.54  172.80   0
  -1  -7   2   14.15   64.12   0
   0 -15  -9   80.47  187.06   0
   0 -14  -7   77.78  157.41   0
   0  -8  -1   32.66   82.30   0
   1 -13 -10  114.13  156.51   0
   2 -10 -11  124.61  134.30   0
  -2 -14  -1   67.30  152.40   0
  -1 -16  -7   38.92  195.06   0
  -1  -9   1   55.95   87.39   0
   1 -14 -13  101.14  190.43   0
   1 -11  -7  -58.51  120.81   0
   1 -10  -6  275.52  122.04   0
   1  -9  -5  128.62   97.15   0
   1  -5  -3  113.10   55.52   0
   2 -11 -13   83.92  148.98   0
   2  -7  -8  472.88   99.29   0
   2  -5  -7  641.01   77.82   0
  -3   4   5  116.57   62.62   0
  -2 -16  -4   87.92  185.09   0
  -2 -13   0   50.51  135.84   0
  -2 -12   1  303.85  127.49   0
  -2  -7   4  809.26   67.93   0
   2  -9 -10  748.34  124.00   0
  -2  -9   3  -53.75   88.03   0
  -1 -14  -4  -54.67  148.03   0
   0 -15 -10   54.70  197.22   0
   1 -13 -11   -6.97  160.11   0
   1 -12  -9  122.88  148.33   0
   1  -7  -4  105.93   84.38   0
   2 -11 -14    0.79  152.25   0
  -1 -15  -6   93.40  186.37   0
  -1 -13  -3   49.98  151.47   0
  -1 -10   0   -3.96  103.29   0
   0 -14  -8  -35.96  168.41   0
   0 -12  -5   78.87  141.13   0
   1  -4  -3   92.40   52.49   0
   2 -11 -15   19.98  172.22   0
  -3   2   6   61.66   52.14   0
  -2 -15  -3  -12.91  161.67   0
   0 -11  -4   42.32  127.56   0
   1 -11  -8  220.36  138.12   0
   2  -9 -11    6.22  127.81   0
   2  -6  -8  660.60   93.87   0
  -2 -16  -5 -108.81  197.34   0
  -1 -12  -2    4.20  123.36   0
  -1 -11  -1   92.18  111.68   0
  -1  -6   2  229.56   56.57   0
   0  -7  -1  668.62   81.71   0
   0  -4   0 7950.17  102.64   0
   1 -12 -10  109.25  154.27   0
   1 -10  -7  107.13  127.74   0
   1  -8  -5  729.12  101.42   0
   2 -10 -13  -53.83  152.30   0
   2  -2  -7  402.32   45.87   0
  -2 -14  -2  -64.54  158.87   0
  -2 -10   2  136.50  107.07   0
  -1 -14  -5   87.17  174.57   0
   0 -14  -9  272.49  178.25   0
   0 -13  -7  130.11  157.66   0
   1 -13 -13  123.69  187.39   0
   1  -9  -6  -57.37  103.54   0
   1  -3  -3   17.76   42.41   0
   1  -1  -3   48.55   21.10   0
   2  -8 -10   88.10  107.55   0
   2  -7  -9  117.25  100.09   0
  -1  -8   1  179.52   77.04   0
   1 -13 -14  131.12  208.76   0
   2 -10 -14    3.15  157.79   0
  -3 -16  -3   55.30  209.73   0
  -2 -15  -4  184.09  191.43   0
  -2 -13  -1   23.65  138.03   0
  -2 -11   1  475.59  122.17   0
  -2  -6   4  341.67   58.59   0
   0 -14 -10  112.35  203.35   0
   0 -12  -6  229.14  143.55   0
   1 -11  -9   39.66  139.26   0
   2  -9 -12   48.64  123.72   0
   2  -5  -8   -0.45   75.90   0
  -1 -13  -4  138.88  152.12   0
   0 -13  -8  298.46  182.82   0
  -2  -8   3 1497.12   98.68   0
  -1 -15  -8   -8.20  205.47   0
  -1 -14  -6   30.49  183.40   0
  -1  -9   0   22.35   97.24   0
   0 -14 -11   69.47  216.20   0
   0 -11  -5  328.79  134.23   0
   1 -12 -12   41.92  180.43   0
   1 -10  -8   95.16  127.79   0
   2  -9 -13   72.54  146.73   0
   2  -8 -11  180.02  114.09   0
   2  -6  -9   35.30   91.81   0
  -3 -15  -2   15.85  191.78   0
  -2 -14  -3  283.32  177.96   0
  -1 -12  -3   97.19  135.22   0
   0 -10  -4   65.38  115.24   0
   0  -9  -3   13.03   98.97   0
   0  -6  -1   22.05   61.18   0
   1 -11 -10  -30.06  158.64   0
   1  -9  -7  134.79  122.28   0
   1  -7  -5 1135.13  101.33   0
   2  -7 -10  238.42  108.78   0
  -3   3   6  -21.61   61.85   0
  -2 -15  -5   69.89  202.74   0
  -1 -15  -9   35.84  218.00   0
  -1 -11  -2   -4.48  120.89   0
  -1 -10  -1  109.85  107.03   0
  -1  -5   2  364.17   50.56   0
   0 -14 -12  148.30  222.96   0
   0 -13  -9  341.75  190.16   0
   0 -12  -7  111.52  158.34   0
   1 -12 -13  122.18  185.71   0
   1  -8  -6  -35.40   97.12   0
   2  -9 -14   66.75  152.59   0
   2  -4  -8  632.51   70.60   0
  -1 -13  -5  112.50  168.67   0
   2  -8 -12   45.38  128.77   0
  -3 -14  -1 -143.57  172.89   0
  -2 -13  -2  139.19  150.53   0
  -2  -9   2 1162.17  113.49   0
  -1 -14  -7   89.08  181.61   0
  -1  -7   1  -25.62   75.15   0
  -1   5   1  119.30   63.48   0
   1 -11 -11  228.14  159.50   0
  -1 -15 -10  285.05  224.09   0
   0 -13 -10  234.96  181.25   0
   0 -11  -6   13.97  138.21   0
   1 -12 -16   95.73  214.48   0
   1 -12 -15  171.78  197.77   0
   2  -7 -11   11.30  111.67   0
   2  -5  -9   18.09   84.24   0
  -3 -15  -3  -67.51  209.32   0
  -3 -13   0   47.43  158.47   0
  -2 -15  -6  255.70  207.31   0
  -2 -14  -4  -13.50  170.61   0
  -2 -12  -1   55.87  132.58   0
  -2 -10   1  136.32  111.92   0
  -1 -12  -4   27.57  143.17   0
   0 -12  -8  500.32  167.21   0
   0  -7  -2 1750.46  103.33   0
   1 -11 -12   38.63  172.18   0
   1  -9  -8   -7.34  127.19   0
   2  -8 -13  -36.58  136.00   0
  -2 -11   0  -42.08  117.25   0
  -2  -5   4  156.26   47.02   0
  -2   4   4  170.31   65.32   0
  -1 -14  -8   71.50  186.93   0
  -1 -13  -6  -10.89  177.85   0
   0 -13 -11  -94.52  198.02   0
   0 -10  -5  156.59  124.56   0
   1 -10 -10   11.40  150.33   0
   1  -6  -5  -30.34   79.03   0
  -1 -11  -3   42.64  137.86   0
  -1  -8   0   11.15   90.53   0
   0  -9  -4  733.76  118.37   0
   0  -5  -1  133.53   57.03   0
   0   4  -1    3.18   49.89   0
   1 -11 -13  408.34  185.70   0
   1  -7  -6   -0.77   91.30   0
   1  -4  -4   83.25   54.23   0
   2  -8 -14   55.86  143.02   0
   2  -7 -12   24.63  120.99   0
  -3 -14  -2   -3.72  185.22   0
  -3   4   6  133.39   73.27   0
  -2 -13  -3   16.66  169.83   0
  -2  -7   3   25.48   65.61   0
   0 -13 -12   -0.64  211.26   0
   0 -12  -9  -14.33  178.14   0
   0 -11  -7  375.45  156.94   0
   2  -2  -8  122.77   50.80   0
  -3 -15  -4   79.08  213.41   0
  -2 -14  -5  249.32  181.19   0
  -1 -14  -9  244.70  211.50   0
  -1  -4   2   99.10   42.86   0
   1 -10 -11   45.03  160.51   0
   2  -6 -11  -35.75  101.07   0
   2  -4  -9  457.73   83.50   0
  -1 -12  -5   76.91  153.21   0
   0 -13 -13   96.76  212.74   0
   0   6  -2 2986.91   95.52   0
   2  -7 -13  105.10  128.06   0
   2  -5 -10  285.49   92.13   0
  -2 -15  -8  226.17  224.20   0
  -2 -12  -2  390.07  147.49   0
  -1 -14 -10  -70.04  214.15   0
  -1  -6   1   51.71   64.23   0
   0 -13 -14  113.87  235.28   0
   0 -10  -6 1446.42  151.48   0
  -3 -13  -1  120.76  161.95   0
  -1   4   2  184.19   54.39   0
   0 -11  -8  -27.61  159.42   0
   1 -10 -12  229.80  170.21   0
   1  -8  -8  285.38  114.42   0
  -3 -15  -5   72.92  214.07   0
  -3 -14  -3   78.26  190.37   0
  -2 -14  -6   98.12  187.53   0
  -2 -13  -4  421.03  172.64   0
  -2 -11  -1 1151.20  153.57   0
  -1 -14 -11   35.16  227.10   0
  -1 -13  -8   81.46  199.31   0
  -1 -11  -4   75.36  137.35   0
   0 -12 -11  106.90  191.05   0
   0  -9  -5   72.93  122.10   0
   1  -9 -10  253.02  146.59   0
   1  -3  -4   99.97   49.49   0
   2  -6 -12  292.47  116.73   0
  -3 -12   0  216.45  153.93   0
  -2 -10   0  797.93  131.29   0
  -2  -9   1   66.60  104.00   0
  -1 -12  -6  283.44  174.77   0
   1 -10 -13  -47.15  171.38   0
   1  -7  -7   35.32   97.70   0
   1  -6  -6  358.08   89.96   0
  -2   1   5 1779.61   56.46   0
  -1 -14 -12   80.58  233.34   0
  -1 -10  -3   49.31  127.98   0
   0 -12 -12  -17.25  196.43   0
   0  -8  -4  142.95  103.08   0
   0  -7  -3  -17.42   87.55   0
   1 -10 -14  408.36  189.17   0
   2  -5 -11  423.06  103.00   0
  -3 -15  -6  -46.30  230.83   0
  -3 -11   1   15.40  137.78   0
  -2 -14  -7    3.92  193.76   0
  -2 -12  -3   19.78  160.18   0
  -1 -13  -9  -10.67  203.11   0
  -1  -7   0   36.56   78.92   0
   0 -10  -7   42.15  137.01   0
   0   5  -1  165.23   59.55   0
   1  -9 -11  136.08  147.65   0
   1  -8  -9  825.24  138.52   0
   2  -4 -10   75.56   79.56   0
  -3 -13  -2   76.44  175.76   0
  -3 -10   2  -10.80  119.09   0
  -2 -13  -5  -87.82  184.08   0
  -1  -8  -1  -46.32   98.79   0
   0 -12 -13  -40.95  191.35   0
  -3 -14  -4  142.23  186.71   0
  -3   1   7   10.68   54.21   0
  -2  -6   3  761.79   70.25   0
  -2  -4   4  104.16   37.25   0
  -2   2   5  596.61   54.01   0
  -1 -12  -7   65.55  169.12   0
  -1 -11  -5   48.80  144.73   0
   0 -12 -14   69.88  217.92   0
   0 -11 -10   98.35  177.45   0
   1   6  -5   67.31   70.11   0
  -3 -15  -7   43.72  248.57   0
  -3   2   7   76.34   63.11   0
  -2 -14  -8  -89.24  214.52   0
  -1 -13 -10  -77.42  195.73   0
  -1   5   2  307.94   71.47   0
   0 -12 -15  -26.99  233.48   0
   0  -9  -6  144.43  122.20   0
   1  -7  -8  262.32  113.59   0
   1  -4  -5   95.30   64.10   0
   2  -5 -12  -75.92  106.83   0
  -4 -15  -4   99.91  221.01   0
  -2 -11  -2  -15.25  135.20   0
  -1 -13 -11  -68.05  221.01   0
  -1  -3   2  774.97   40.53   0
   0 -10  -8  222.80  146.23   0
   1  -2  -4   10.53   41.19   0
  -3 -14  -5  256.00  209.44   0
  -3 -12  -1  -28.91  147.66   0
  -2 -14  -9  301.24  221.38   0
  -2 -13  -6  126.98  184.66   0
  -2 -12  -4   55.70  171.60   0
  -2   3   5   22.47   58.33   0
  -1 -12  -8  130.72  183.39   0
  -1 -10  -4   87.42  138.26   0
  -1  -5   1   65.68   56.05   0
   0 -11 -11  -83.62  171.62   0
   0  -8  -5  402.18  119.54   0
   1  -9 -13   -3.34  151.83   0
   1  -6  -7    0.41   88.77   0
   2  -4 -11  243.38   96.08   0
  -3 -13  -3  -61.87  183.28   0
  -3   3   7  -13.70   69.35   0
  -2 -10  -1  -48.07  126.17   0
  -1 -13 -12  243.24  227.18   0
   1  -9 -14  201.93  174.15   0
  -2 -14 -10  -34.19  238.66   0
  -2  -7   2 2807.89  111.71   0
  -1 -13 -13   15.30  238.41   0
   0 -11 -12   19.37  178.05   0
   0 -10  -9   17.90  158.88   0
   0   6  -1   15.96   67.21   0
  -3 -11   0  -73.98  139.07   0
  -2 -13  -7   28.02  201.21   0
  -2  -8   1  724.13  106.47   0
  -1 -13 -14   23.86  250.34   0
  -1 -12  -9  108.86  184.90   0
  -1  -9  -3  120.93  114.69   0
   0 -11 -13  206.19  202.75   0
   1  -7  -9   53.53  109.43   0
  -4 -14  -3  168.25  199.30   0
  -3 -14  -6  -19.17  211.63   0
  -2 -14 -11  116.66  244.11   0
  -2 -11  -3   96.75  154.70   0
  -2   4   5  870.72   79.84   0
   0 -11 -14  106.74  207.35   0
   1   5  -4  -24.62   53.13   0
   2  -1  -9   85.15   50.48   0
  -3 -13  -4  511.42  197.86   0
  -3 -12  -2   -3.92  166.38   0
  -3 -10   1  -28.52  127.62   0
  -2 -12  -5   35.12  166.74   0
  -1 -12 -10  137.74  205.67   0
  -1 -11  -7  564.96  163.78   0
  -1  -8  -2   45.00   99.12   0
  -1  -6   0   67.74   65.56   0
   0 -11 -17   41.63  236.45   0
   0 -11 -16  -25.38  232.24   0
   0 -10 -10  -30.30  154.26   0
   1   7  -5 1077.76   90.42   0
  -3 -14  -7   77.67  234.58   0
  -3  -9   2 -117.60  113.86   0
  -3  -8   3  -61.42   96.67   0
  -2 -13  -8  -13.66  198.36   0
  -1 -10  -5    1.08  133.39   0
  -1  -7  -1   77.89   85.93   0
   0  -8  -6  112.96  112.72   0
  -1 -12 -11  229.23  214.61   0
  -1   2   3 1829.76   61.12   0
   0  -9  -8  141.54  136.79   0
   0   4   0 8042.35  116.86   0
   1  -8 -13   54.23  153.09   0
   2  -3 -11   12.32   80.16   0
   2  -2 -10    8.68   66.76   0
  -4 -14  -4  120.27  209.77   0
  -2 -13  -9   78.10  203.05   0
  -2 -10  -2  148.02  129.89   0
  -1   3   3  -26.47   53.74   0
   1  -8 -14  -17.58  163.01   0
   1  -5  -7  540.13   94.53   0
  -4 -13  -2 -122.88  179.06   0
  -3 -14  -8   54.52  232.45   0
  -3 -13  -5  104.26  186.00   0
  -3 -11  -1   96.07  150.79   0
  -2 -12  -6  248.68  176.20   0
  -2 -11  -4 -113.37  157.85   0
  -1 -12 -12  168.81  205.20   0
  -1 -11  -8  132.87  162.33   0
  -1  -9  -4  267.00  121.33   0
  -1   1   3   53.49   35.20   0
   0  -7  -5  123.99   99.99   0
   1  -8 -15  745.59  181.14   0
   1  -4  -6  267.58   66.14   0
  -3 -12  -3   10.49  174.10   0
  -2 -13 -10  -83.97  214.93   0
  -2  -5   3   29.33   51.52   0
  -1 -12 -13   -3.33  218.99   0
   0  -9  -9   36.71  149.28   0
   1   6  -4    1.87   70.85   0
  -4 -14  -5  159.59  225.61   0
  -3 -14  -9  173.03  247.18   0
  -2  -9  -1  241.14  114.81   0
  -1   4   3   56.90   62.77   0
   0 -10 -13   33.23  177.95   0
   0  -4  -2   59.57   54.12   0
   1  -6  -9   42.00   99.87   0
  -3 -13  -6  272.38  197.83   0
  -2 -13 -11  123.54  231.29   0
  -2 -12  -7  -79.18  179.32   0
   0  -5  -3   36.20   67.48   0
  -4 -14  -6  -45.21  239.96   0
  -4 -13  -3  169.17  192.42   0
  -4 -12  -1   46.77  173.31   0
  -3 -10   0   18.21  122.19   0
  -2 -13 -12  -16.49  238.43   0
  -2  -8   0   62.70  104.70   0
  -1  -8  -3 1015.31  118.09   0
  -1  -4   1  507.43   52.61   0
   0 -10 -17   53.82  215.43   0
   0  -9 -10   41.59  144.94   0
   1  -7 -12  198.18  129.63   0
  -3 -12  -4   51.90  182.38   0
  -2 -13 -13 -130.14  241.52   0
  -2 -11  -5  264.61  160.79   0
  -2 -10  -3  -74.34  133.10   0
  -2  -6   2  478.44   70.36   0
  -1 -11 -10  -77.90  177.05   0
  -1 -10  -7    9.29  150.35   0
  -1   5   3  144.32   73.58   0
   2  -2 -11  358.85   74.58   0
  -3 -13  -7   12.11  202.61   0
  -3 -11  -2  102.03  148.69   0
  -2  -7   1  580.35   87.52   0
  -1  -9  -5   52.51  126.59   0
  -1  -7  -2   58.63   93.35   0
   0  -7  -6   41.47  111.29   0
   1  -6 -10   88.55  114.52   0
   2  -1 -10  -34.82   55.75   0
  -4 -14  -7  -51.77  239.42   0
  -4 -13  -4  116.73  209.37   0
  -3  -9   1  -17.19  112.93   0
   0  -9 -11   84.39  154.31   0
   0  -8  -8  178.15  124.22   0
   1  -7 -14   -6.12  152.00   0
   1   7  -4  108.29   84.78   0
  -3 -13  -8 -110.87  212.74   0
  -2 -12  -9  -36.69  198.40   0
  -2 -11  -6  114.48  176.60   0
  -1 -10  -8   68.66  156.41   0
  -1  -6  -1    0.08   71.60   0
  -1  -5   0   34.51   57.78   0
   0  -9 -12  105.64  170.56   0
  -4 -12  -2  291.79  191.86   0
  -4 -11   0 -146.40  157.83   0
  -3 -12  -5  114.48  182.71   0
  -3  -8   2    6.95   98.73   0
  -3  -6   4  163.96   73.34   0
  -2 -12 -10  316.02  226.00   0
  -2  -9  -2 -100.25  116.05   0
  -1 -11 -14   56.68  222.05   0
   1  -6 -11   79.32  122.00   0
  -3 -13  -9  -25.19  232.84   0
  -3 -10  -1   34.89  141.52   0
  -3  -7   3   49.06   90.53   0
  -2 -10  -4  -72.65  141.03   0
  -1 -11 -16   25.34  235.77   0
  -1 -11 -15  225.06  229.93   0
  -1  -8  -4   66.66  112.43   0
   0  -9 -14  -17.62  186.76   0
   0  -9 -13   -7.26  166.31   0
   0  -8  -9  460.93  137.81   0
   0  -6  -5  169.69   94.95   0
   0  -2  -1  209.23   30.60   0
   1  -3  -6   46.75   58.10   0
  -4 -13  -5 -125.14  198.57   0
  -3 -11  -3   10.87  157.12   0
  -2 -12 -11  -81.72  211.09   0
  -2 -11  -7   10.67  188.15   0
  -1  -2   2   53.48   21.25   0
   0  -9 -16  -35.69  206.55   0
   0  -9 -15   15.49  200.45   0
   1  -5  -9  432.75  103.13   0
   1   5  -3  182.44   60.62   0
  -3 -13 -10  159.06  242.73   0
  -3 -12  -6    6.62  200.04   0
  -2 -12 -12   98.20  232.34   0
   0  -7  -7 1034.04  125.10   0
  -4 -13  -6   29.00  227.81   0
  -4 -12  -3  118.60  192.55   0
  -3 -13 -11 -122.42  249.71   0
  -2 -12 -14  127.62  269.15   0
  -2 -12 -13   34.42  240.30   0
  -2  -8  -1  141.13  103.10   0
  -2   4   6  183.38   75.06   0
   0  -5  -4   51.91   79.54   0
  -4 -11  -1  783.43  188.61   0
  -2 -11  -8  -59.39  192.30   0
  -2 -10  -5  257.51  161.49   0
  -1  -9  -7  300.34  156.43   0
  -1  -7  -3  -40.90  106.14   0
   1   6  -3  487.80   78.81   0
  -3 -12  -7  -23.29  211.56   0
  -3 -11  -4   99.18  176.03   0
  -3  -9   0    6.34  124.92   0
  -2  -9  -3   89.87  136.15   0
   1  -6 -14 1233.98  161.40   0
   1  -5 -10  395.51  110.43   0
   1  -4  -8  197.85   83.11   0
  -4 -13  -7  -11.13  231.10   0
  -3 -10  -2  158.58  152.96   0
  -2  -7   0   28.10   94.57   0
  -1 -10 -12  199.96  204.93   0
  -1  -8  -5  337.04  122.35   0
   0  -7  -8  428.43  121.66   0
  -5 -13  -4  194.03  241.50   0
  -4 -12  -4  220.05  203.07   0
  -3 -12  -8  250.33  224.77   0
  -2   2   6  197.85   54.52   0
  -1 -10 -13   34.60  210.45   0
   0  -6  -6 1151.48  112.76   0
  -4 -13  -8   -2.05  240.89   0
  -2 -11 -10   52.45  208.63   0
  -2 -10  -6  512.47  175.91   0
  -2  -4   3 1428.07   61.34   0
  -1 -10 -14  251.52  205.02   0
  -1  -9  -8   16.86  147.16   0
  -1  -6  -2   74.57   92.83   0
   0  -8 -13   19.67  169.34   0
   0   5   1  107.17   69.89   0
  -4 -13  -9   78.58  268.19   0
  -3 -12  -9   33.65  229.45   0
  -3 -11  -5  -79.14  182.30   0
  -3  -8   1   99.68  109.07   0
   0  -8 -16  -29.44  195.70   0
   0  -8 -14  -38.52  177.93   0
  -5 -13  -5  119.22  249.84   0
  -4 -11  -2  -46.98  172.32   0
  -4 -10   0   15.52  150.49   0
  -2 -11 -11   46.74  205.03   0
  -2  -5   2  418.11   65.58   0
  -1  -9  -9  157.91  165.92   0
  -1   4   4   27.69   72.07   0
  -1   5   4  -13.27   74.65   0
   0  -7  -9   15.71  121.77   0
   1  -3  -7  417.73   67.51   0
   1   0  -4   56.01   17.26   0
  -4 -13 -10  -74.98  259.65   0
  -4 -12  -5  -46.14  194.40   0
  -3 -12 -10   -7.60  224.12   0
  -2 -11 -13 -199.15  232.96   0
  -2 -11 -12  -59.95  210.19   0
  -2  -9  -4 1148.99  149.52   0
  -2  -8  -2   57.32  109.31   0
  -1  -8  -6  -13.54  123.39   0
  -5 -13  -6  193.85  252.72   0
  -3 -12 -12   -7.49  267.04   0
  -3 -12 -11  130.25  246.11   0
  -3 -11  -6   92.15  192.77   0
  -3 -10  -3   78.20  146.73   0
  -3  -9  -1  347.49  137.70   0
  -2 -11 -14  -36.11  237.01   0
  -1  -9 -10  253.45  178.93   0
  -1  -5  -1  975.22   77.77   0
   0  -6  -7  -45.14  109.14   0
  -4 -12  -6  198.56  221.78   0
  -3 -12 -13  -33.06  261.04   0
  -3  -7   2  -28.42   95.87   0
  -1  -3   1  190.28   39.89   0
  -1   3   4   92.25   54.66   0
   1  -5 -13  988.89  140.57   0
   1  -2  -6   -5.69   51.27   0
  -5 -13  -7    8.04  264.70   0
  -5 -12  -3  122.38  214.60   0
  -4 -11  -3  189.54  187.06   0
  -2 -10  -8  236.71  177.54   0
  -1  -4   0  563.45   56.88   0
  -3 -11  -7  202.13  193.91   0
  -3  -4   5   69.62   49.60   0
  -2   1   6  -30.55   48.92   0
  -1  -9 -17   46.28  241.78   0
   1  -4 -10  -28.96  100.22   0
  -4 -12  -7  -13.44  211.20   0
  -4 -10  -1  -69.79  154.24   0
  -4  -9   1  231.76  136.63   0
  -3 -10  -4  -13.69  167.49   0
  -3  -6   3  -44.22   70.84   0
  -2 -10  -9  -31.00  187.65   0
  -2  -7  -1  670.71  104.36   0
  -1  -9 -14   56.74  207.35   0
   1   5  -2  401.00   69.34   0
  -5 -12  -4  -69.47  225.76   0
  -3 -11  -8  167.11  212.38   0
  -3  -5   4   27.20   65.19   0
  -2  -8  -3 1307.47  135.63   0
  -1  -7  -5  299.62  121.41   0
   0  -7 -13  130.71  163.43   0
   0  -4  -4  501.40   71.65   0
   1  -3  -8  458.13   78.97   0
   1   6  -2  232.04   77.09   0
  -4 -12  -8  124.24  223.18   0
  -4 -11  -4  -80.84  192.14   0
  -3  -9  -2  110.91  142.00   0
  -3  -8   0  115.94  116.95   0
  -1  -8  -8   30.62  139.31   0
   0  -7 -16  -37.23  188.85   0
   0  -7 -15   -0.78  182.90   0
  -4 -12  -9  -36.33  244.29   0
  -3 -11  -9  414.81  213.60   0
   0  -5  -6   61.90   90.50   0
   1   4  -2  150.16   52.24   0
  -5 -12  -5  -81.65  225.79   0
  -4 -12 -10   93.14  254.00   0
  -3 -11 -10   72.80  228.87   0
  -3 -10  -5   71.98  165.49   0
  -5 -11  -2  157.42  198.81   0
  -4 -12 -11  -11.80  264.03   0
  -4 -11  -5 -171.19  198.47   0
  -4 -10  -2  -55.86  165.03   0
  -4  -8   2   83.03  125.58   0
  -3 -11 -11   86.97  222.75   0
  -2  -6   0 2580.57  113.73   0
  -2   4   7   83.06   81.75   0
  -5 -12  -6  262.97  243.80   0
  -3 -11 -14  133.43  266.29   0
  -3 -11 -13  -31.79  252.81   0
  -3 -11 -12  -54.97  239.94   0
  -2  -9  -7  267.32  160.32   0
  -2  -8  -4  -18.24  130.00   0
  -1  -7  -6  480.24  124.59   0
   1  -4 -13   -2.88  124.46   0
  -4  -9   0  279.14  146.39   0
  -3 -10  -6  511.80  180.71   0
  -3  -9  -3  213.33  154.35   0
  -1  -8 -10   61.35  155.90   0
   0   5   2 2435.66  102.75   0
  -5 -12  -7   29.59  255.83   0
  -4 -11  -6   47.26  197.66   0
  -2  -7  -2  913.42  115.25   0
  -1  -8 -11 1083.56  179.14   0
   1  -2  -7   65.84   56.70   0
  -5 -11  -3  170.22  209.86   0
  -3 -10  -7   88.56  195.51   0
  -3  -8  -1   16.14  126.55   0
  -2  -9  -8   47.80  163.51   0
  -1  -8 -13   72.84  189.85   0
  -1  -8 -12   55.94  168.25   0
  -5 -12  -8  417.70  263.54   0
  -4 -11  -7   87.81  209.37   0
  -4 -10  -3    1.24  163.27   0
  -2  -5   1   76.38   70.34   0
  -1  -7  -7 1192.85  142.10   0
   0  -6 -12  158.52  148.32   0
   0  -4  -5  305.58   74.61   0
   0   4   2   -5.84   60.54   0
  -6 -12  -5   94.38  263.98   0
  -5 -12  -9   94.86  267.78   0
  -2  -8  -5  995.90  146.90   0
   0  -6 -15   38.42  173.00   0
   0  -6 -13   63.56  156.86   0
   0  -2  -2  241.59   38.39   0
   1  -3 -10   30.20   91.92   0
  -5 -11  -4   66.71  211.60   0
  -4 -11  -8  182.13  218.27   0
  -3  -9  -4 1282.63  169.11   0
  -1   4   5  128.70   72.05   0
  -6 -12  -6  -20.79  266.57   0
  -5 -10  -1   76.53  179.73   0
  -4 -11  -9  -16.67  224.74   0
  -4 -10  -4   58.99  184.91   0
  -4  -9  -1  425.56  155.56   0
  -3 -10  -9  191.20  203.71   0
  -2  -9 -15   88.24  239.22   0
  -2  -9 -11    9.99  191.75   0
  -1  -7  -8  145.93  133.29   0
   1   6  -1   86.33   80.42   0
  -4 -11 -13 -116.85  283.27   0
  -4 -11 -12  143.68  279.08   0
  -4 -11 -11 -148.07  264.98   0
  -4 -11 -10  -14.30  242.42   0
  -4  -8   1  647.00  136.35   0
  -3 -10 -15  -33.56  274.31   0
  -3  -6   2   55.21   79.14   0
  -2  -9 -13  -40.52  203.91   0
  -2  -7  -3  186.63  122.38   0
  -1  -6  -5  164.62  113.96   0
  -1  -4  -1  178.74   59.53   0
   1  -3 -11  -22.43   97.95   0
  -5 -11  -5 -144.31  205.22   0
  -3 -10 -13   61.68  250.56   0
  -3 -10 -12   51.13  226.00   0
  -3 -10 -11   48.86  217.76   0
  -3  -9  -5  -47.15  167.18   0
  -3  -8  -2   77.57  136.84   0
  -2  -8  -6  -48.24  138.72   0
  -2  -6  -1   24.75   89.33   0
   1   5  -1    8.40   67.23   0
  -4 -10  -5  -57.23  190.37   0
  -3  -7   0   68.11  110.86   0
  -2  -4   2  315.44   55.83   0
  -5 -11  -6  -28.88  216.05   0
  -5 -10  -2  242.11  196.86   0
  -2  -8  -7  -95.25  159.84   0
  -2   2   7  480.89   71.73   0
  -1  -7 -10  372.79  162.75   0
   0   3   2 1298.72   69.32   0
   1  -3 -13   56.04  118.94   0
  -5 -11  -7  409.95  252.14   0
  -4  -9  -2  -14.73  149.21   0
  -3  -9  -6  130.00  178.45   0
  -1  -7 -16  185.59  217.14   0
  -1   3   5  -12.24   63.60   0
  -4 -10  -6   86.15  195.55   0
  -1  -7 -14    5.04  192.13   0
  -1  -7 -13   98.08  186.82   0
  -1  -7 -12  204.99  176.10   0
  -1  -7 -11   65.86  156.88   0
  -6 -11  -4   49.04  242.51   0
  -5 -11  -8  120.91  250.36   0
  -3  -8  -3  -19.39  141.40   0
  -3  -5   3   34.37   70.36   0
  -2  -8 -17   28.53  265.31   0
  -2  -8  -8   -7.33  157.40   0
  -2  -7  -4  636.73  126.77   0
  -5 -11 -10  -10.26  283.48   0
  -5 -11  -9  139.87  263.76   0
  -5 -10  -3  -60.52  180.64   0
  -4 -10  -7   73.00  203.44   0
  -4  -8   0  140.77  135.41   0
  -4  -7   2  663.21  127.69   0
  -3  -9  -7  185.84  177.62   0
  -2  -3   3   23.67   38.05   0
  -1  -3   0  -31.33   42.75   0
   0  -5 -12  166.97  140.80   0
   0   5   3  -28.86   81.56   0
  -6 -11  -5  144.40  260.99   0
  -4 -10  -8  418.07  220.49   0
  -4  -9  -3  160.76  173.03   0
  -3  -9 -16   98.90  284.94   0
  -3  -9  -8   89.09  196.06   0
  -2  -8 -15   19.45  236.20   0
  -2   4   8  624.93  102.71   0
  -4 -10 -14   59.18  288.05   0
  -4 -10  -9   29.73  223.10   0
  -3  -9 -15   76.76  273.80   0
  -2  -8 -14  -39.95  220.63   0
  -2  -6  -2 1158.37  114.59   0
  -2  -5   0   66.37   76.41   0
  -1  -6  -7   45.35  119.00   0
   0  -4  -7  -28.86   86.25   0
  -6 -11  -6 -216.61  251.89   0
  -5 -10  -4 -169.13  192.23   0
  -4 -10 -12    0.52  265.20   0
  -4 -10 -11  -99.17  239.49   0
  -4 -10 -10  116.24  232.70   0
  -3  -9 -14   83.50  255.15   0
  -3  -9 -10  497.92  223.69   0
  -3  -9  -9  152.84  196.80   0
  -3  -8  -4  257.63  158.26   0
  -3  -7  -1  534.49  118.42   0
  -2  -8 -13   -9.03  201.98   0
  -2  -8 -12   31.99  194.57   0
  -2  -7  -5  258.01  130.87   0
  -1  -5  -4   -0.57   92.94   0
   1   6   0   56.45   88.64   0
  -6 -11  -7  -53.26  286.87   0
  -4  -9  -4  141.01  183.80   0
  -3  -9 -12  160.34  224.71   0
  -3  -9 -11  -10.39  215.23   0
  -3  -6   1  104.57   96.95   0
  -6 -11  -8  -89.24  275.88   0
  -5 -10  -5   99.97  223.67   0
  -5  -9  -1  166.11  176.06   0
  -2  -2   4   43.20   21.02   0
  -1  -4  -2   65.45   68.18   0
  -4  -8  -1  -79.40  132.55   0
  -3  -4   4   -9.58   55.45   0
  -2  -7 -18   82.67  269.07   0
   0  -4  -8  -26.16   94.50   0
   0   4   3 3918.96  113.37   0
  -5 -10  -6 -108.26  213.82   0
  -4  -9  -5   68.95  193.14   0
  -3  -8  -5  271.48  156.78   0
  -1   4   6  305.30   87.87   0
   1  -2 -11 1576.46  116.23   0
  -6 -10  -3   -3.16  228.07   0
  -5 -10  -7   66.34  244.13   0
  -4  -7   1  152.38  130.03   0
  -4  -6   3   11.92  107.61   0
  -2  -7 -17   61.65  250.52   0
  -2  -6  -3  804.82  127.81   0
  -2   3   8 1837.80  103.55   0
  -1  -6 -15    2.36  203.10   0
  -1  -5  -5  241.75  111.07   0
   1   5   0   86.09   73.46   0
  -5 -10  -8  174.03  256.72   0
  -5  -9  -2  174.89  186.05   0
  -3  -8 -17  179.90  280.60   0
  -3  -8  -6  102.54  174.03   0
  -3  -7  -2  214.04  123.30   0
  -2  -7  -7  -88.99  142.93   0
  -1  -6 -14 1087.72  190.22   0
  -1  -6 -12  539.73  179.60   0
  -1   2   5  654.95   63.06   0
   0  -4  -9  485.57  116.24   0
  -6 -10  -4 -112.49  243.53   0
  -5 -10 -12   12.29  293.40   0
  -5 -10 -11  -20.53  272.04   0
  -5 -10 -10  282.91  287.24   0
  -5 -10  -9  -26.76  244.64   0
  -4  -9 -15  -32.56  305.12   0
  -4  -8  -2   -2.61  158.93   0
  -3  -8 -16   44.12  280.08   0
  -1  -2   1   78.78   30.65   0
  -4  -9 -14   40.99  296.12   0
  -4  -9  -7   65.11  199.95   0
  -3  -8  -7 -103.14  182.12   0
  -2  -7 -15   80.16  231.06   0
   2   6  -4  312.65   88.21   0
  -6 -10  -5   53.88  252.63   0
  -5  -9  -3   73.47  197.60   0
  -4  -9 -13  -81.20  284.80   0
  -4  -9  -8   49.24  213.20   0
  -3  -6   0  318.82  110.83   0
  -2  -5  -1 2500.30  117.32   0
  -2  -4   1  592.74   67.78   0
   0  -4 -14  187.87  156.42   0
  -6 -10  -6   -8.31  259.67   0
  -4  -9 -12   66.92  250.54   0
  -4  -9 -11 -112.06  255.69   0
  -4  -9 -10  125.80  249.96   0
  -4  -9  -9  -22.16  222.84   0
  -3  -8 -14   70.04  237.18   0
  -3  -8  -8    2.53  185.49   0
  -3  -7  -3  138.17  142.65   0
  -3  -5   2  128.24   80.82   0
  -2  -7 -13   45.25  202.35   0
  -2  -7 -12   15.86  205.03   0
  -2  -7 -11  -79.27  196.01   0
  -2  -7 -10   35.18  172.88   0
  -2  -6  -4   77.35  124.69   0
  -2   1   7 2373.55   83.59   0
  -1  -5  -6  -32.68  108.61   0
   1   3  -1  266.33   53.56   0
  -5  -8   0   89.37  165.02   0
  -4  -8  -3 1330.38  191.03   0
  -3  -8 -10  -72.69  210.90   0
  -3  -8  -9   95.63  191.92   0
   0   5   4  -17.80   89.34   0
  -6 -10 -10   60.30  313.79   0
  -6 -10  -9  173.99  313.09   0
  -6 -10  -8   43.55  292.93   0
  -6 -10  -7   35.14  265.16   0
  -5  -9  -4  780.14  207.72   0
  -4  -7   0  379.97  136.90   0
  -3  -3   5   27.43   46.64   0
  -1  -5  -7 1860.56  143.42   0
  -1   3   6   20.15   72.10   0
  -7 -10  -5   60.88  292.27   0
  -6  -9  -2   48.18  221.50   0
  -5  -9  -5  -22.31  200.46   0
  -4  -8  -4  168.26  185.63   0
  -3  -7  -4  224.72  152.95   0
  -7 -10  -6    9.42  306.16   0
  -5  -9  -6  313.40  239.35   0
  -4  -8 -16  -37.09  326.54   0
  -4  -6   2   87.22  117.53   0
  -3  -7 -17   63.73  305.22   0
  -7 -10  -7  297.81  299.92   0
  -5  -9 -13  163.68  307.22   0
  -5  -9  -7  122.26  246.51   0
  -5  -8  -1  -13.01  173.31   0
  -3  -6  -1   20.47  116.24   0
  -1  -5  -8  165.42  126.29   0
   0  -3  -7  -17.15   85.32   0
  -6  -9  -3  -92.06  237.35   0
  -5  -9 -12  443.46  303.02   0
  -5  -9 -11  -20.77  297.72   0
  -5  -9 -10  196.98  279.51   0
  -5  -9  -8 -152.24  253.18   0
  -4  -8 -15   43.86  294.96   0
  -4  -8  -5  282.05  185.51   0
  -3  -7  -5   86.75  162.04   0
  -2  -6  -6  876.04  156.62   0
  -2  -5  -2  110.84   90.02   0
  -2   2   8  127.81   78.15   0
  -1  -5 -14  -16.43  173.64   0
   1  -1  -9  175.17   71.11   0
   1   5   1 1056.00  102.67   0
  -5  -9  -9  106.79  250.93   0
  -4  -8 -14  -11.06  298.36   0
  -2  -6 -15  -43.69  235.76   0
  -1  -5 -10  -23.90  151.80   0
   0   4   4  557.39   89.37   0
   2   6  -3  907.92  101.68   0
  -6  -9  -4  239.36  243.65   0
  -5  -8  -2   61.99  183.38   0
  -4  -8 -13   17.96  282.31   0
  -4  -8  -6  104.23  194.48   0
   0  -2  -4   70.78   53.88   0
  -4  -8 -12   57.31  274.35   0
  -4  -8  -7  134.80  203.33   0
  -3  -7 -14  -36.17  257.80   0
  -1   4   7  130.66   96.77   0
   1  -1 -10  129.42   80.91   0
  -6  -9  -5   -8.81  235.89   0
  -5  -7   1  122.00  165.23   0
  -4  -8 -11   50.90  245.00   0
  -4  -8  -9   93.57  225.14   0
  -4  -8  -8  106.69  215.23   0
  -3  -7  -7  354.22  191.33   0
  -3  -5   1    9.16   86.98   0
  -2  -6 -13   25.64  215.54   0
  -2  -6  -8  800.05  167.04   0
   0  -3 -14    0.52  154.26   0
  -6  -9 -11 -137.78  322.98   0
  -6  -9  -6  -15.30  248.97   0
  -5  -8  -3  146.61  202.74   0
  -4  -7  -2   82.50  162.25   0
  -3  -6  -2  198.39  134.42   0
  -3  -4   3   -3.43   69.70   0
  -2  -6 -12  -92.06  192.87   0
  -2  -6 -11   68.71  197.78   0
  -6  -9 -10   85.46  311.24   0
  -6  -9  -9  167.22  298.77   0
  -6  -9  -8 -127.79  271.06   0
  -6  -9  -7  -46.74  258.55   0
  -3  -7 -11   32.84  213.66   0
  -3  -7  -9  270.94  200.83   0
  -2  -5  -3  619.05  117.42   0
  -2  -3   2 4825.57   92.41   0
   0  -3 -12   89.25  136.48   0
  -7  -9  -4   65.24  285.04   0
  -5  -8 -14   51.97  322.71   0
  -4  -6   1  114.37  123.03   0
  -1  -4 -16   82.12  209.88   0
  -7  -9  -5    0.22  292.77   0
  -5  -8  -4 -134.56  195.96   0
  -7  -9  -7   67.09  329.98   0
  -7  -9  -6   67.67  309.86   0
  -5  -8  -5  283.00  231.63   0
  -4  -7 -15  -30.34  310.09   0
  -3  -6  -3   54.00  143.23   0
  -1  -4 -15  116.17  203.62   0
  -1  -3  -2  125.11   66.43   0
  -7  -9  -8  115.93  324.41   0
  -5  -8 -12   -2.41  302.33   0
  -5  -7   0   45.99  170.71   0
  -3  -6 -16   29.13  260.41   0
  -2  -5 -16  -39.79  247.44   0
   1   4   1   81.92   81.00   0
   2   5  -3   49.84   87.60   0
   2   6  -2  512.10  108.63   0
  -6  -8  -2  130.45  224.99   0
  -5  -8 -11  293.54  284.07   0
  -5  -8 -10  -62.64  284.64   0
  -5  -8  -7  450.24  260.12   0
  -5  -8  -6  236.10  223.51   0
  -4  -7 -14  -22.46  276.42   0
  -4  -7  -4  902.56  202.14   0
  -4  -5   3   93.49  104.57   0
  -5  -8  -9   89.06  262.98   0
  -5  -8  -8  -82.43  243.95   0
  -3  -6 -15  -41.30  252.76   0
  -3  -5   0   76.14  100.03   0
  -1   2   6   16.20   67.00   0
   1   3   0   66.67   59.32   0
   1   5   2   37.00   94.93   0
  -6  -8  -3   70.12  235.91   0
  -4  -7 -13  -35.17  266.73   0
  -4  -7  -5   10.79  197.36   0
  -4  -6   0  257.46  143.47   0
  -1   1   5  756.19   66.19   0
   2   3  -6   67.16   58.32   0
  -6  -8 -12  -38.00  342.56   0
  -5  -7  -1   95.17  179.59   0
  -4  -7 -12  -38.91  260.79   0
  -1  -4  -8   -8.49  136.18   0
  -1   3   7  437.78   94.46   0
   0   3   4 6594.07  138.22   0
  -6  -8  -4  -94.01  230.69   0
  -5  -7 -15  -76.89  344.42   0
  -4  -7 -11  -28.30  253.16   0
  -4  -7  -6  115.09  197.87   0
  -3  -6  -5   10.97  170.09   0
  -3  -2   6   56.22   30.91   0
  -1  -4 -11 1155.47  182.02   0
  -1  -4  -9  741.94  155.77   0
   0   2   3 1030.94   75.53   0
  -6  -8 -10  -20.95  340.43   0
  -6  -8  -5  338.40  273.94   0
  -4  -7  -9   69.17  232.80   0
  -4  -7  -8   94.81  225.43   0
  -4  -7  -7  251.14  211.11   0
  -6  -8  -9 -105.56  291.84   0
  -6  -8  -8   -5.31  284.45   0
  -6  -8  -7  125.41  290.99   0
  -6  -8  -6  119.98  260.39   0
  -5  -7 -14   74.68  333.29   0
  -5  -7  -2   62.06  197.37   0
  -3  -6 -12  418.63  240.72   0
  -3  -6  -6  876.39  182.62   0
  -2  -5 -12  -22.83  196.80   0
  -7  -8  -3  -11.20  283.14   0
  -5  -7 -13    7.63  344.94   0
  -4  -6  -1  -20.55  154.10   0
  -3  -6  -7  -28.64  179.16   0
  -2  -5 -11   43.71  191.02   0
  -2  -5  -7  654.54  159.99   0
  -1  -3  -3  165.80   78.44   0
  -7  -8  -4 -108.35  293.26   0
  -5  -7  -3   25.97  211.18   0
  -4  -6 -15  -47.40  316.47   0
  -3  -6  -9   34.72  204.27   0
  -3  -5  -1  250.11  127.63   0
  -3  -4   2   29.51   81.32   0
   2   6  -1   -6.39  107.47   0
  -7  -8  -9  246.09  350.03   0
  -7  -8  -8  -36.39  352.43   0
  -7  -8  -7   15.95  342.40   0
  -7  -8  -5  562.72  317.93   0
  -5  -7 -12   97.33  303.44   0
  -4  -5   2  350.58  126.16   0
  -2  -4 -16   -7.59  255.42   0
   2   5  -2  543.91   95.98   0
  -5  -7 -11 -194.72  315.12   0
  -5  -7  -4  411.49  231.39   0
  -4  -6 -14 -106.95  312.29   0
  -2  -4  -2  787.52  113.90   0
  -1  -3 -15  113.93  211.06   0
   0  -2 -12   19.77  149.49   0
  -8  -8  -6   54.45  363.28   0
  -8  -8  -5  117.67  361.46   0
  -6  -7  -1  432.48  241.49   0
  -5  -7 -10  504.88  313.00   0
  -5  -6   1  -49.30  166.94   0
  -4  -6  -2  828.33  170.31   0
   0  -2 -11 1020.88  151.47   0
   0  -2  -8  224.86   99.16   0
   1   0  -8  575.51   70.89   0
  -5  -7  -9  -20.07  271.79   0
  -5  -7  -6   73.31  252.17   0
  -3  -3   4   19.05   61.99   0
  -2  -4 -15  -16.64  246.98   0
  -2  -3   1   -3.97   69.30   0
   0  -2  -9 1138.87  121.26   0
   1   5   3   30.75  113.18   0
  -5  -7  -8  -87.12  260.04   0
  -5  -7  -7  584.77  256.12   0
  -5  -6 -15  -25.46  377.79   0
  -4  -5 -17  -66.36  343.18   0
  -3  -5 -14   20.36  284.70   0
  -3  -5  -2  289.73  133.87   0
  -1  -3  -4  175.54   90.90   0
  -6  -7 -11  168.36  368.45   0
  -6  -7  -2 -147.76  235.95   0
  -4  -6 -12   -1.67  277.23   0
   1   0 -10   71.00   89.79   0
  -4  -6 -11 -109.15  274.74   0
  -4  -4   4  890.44  112.01   0
  -2  -4 -14   -1.17  223.11   0
  -2  -4  -3 1357.12  136.90   0
  -6  -7 -10 -133.13  318.89   0
  -6  -7  -3   -0.54  234.68   0
  -5  -6   0  206.00  179.12   0
  -4  -6  -4   57.05  184.92   0
  -4  -5 -16   30.01  326.59   0
  -4  -5   1 1641.74  162.77   0
  -6  -7  -9  -16.45  307.80   0
  -6  -7  -8  107.69  323.92   0
  -6  -7  -4  113.60  272.36   0
  -4  -6 -10   59.52  252.27   0
  -4  -6  -9    2.75  258.56   0
  -4  -6  -5  309.09  199.86   0
  -2  -4 -13   24.99  218.00   0
  -1  -3 -12  599.79  193.39   0
   0  -1  -3   28.76   44.97   0
   1   3   1  406.74   78.76   0
  -7  -7 -10   -1.20  403.38   0
  -6  -7  -7  -53.80  286.69   0
  -6  -7  -6 -103.39  275.48   0
  -6  -7  -5   89.71  266.18   0
  -5  -6 -13  -57.54  325.07   0
  -4  -6  -8  147.33  235.02   0
  -4  -6  -7  -45.79  223.29   0
  -4  -6  -6  -39.68  209.78   0
  -7  -7  -9   77.86  392.63   0
  -4  -4 -18    8.20  396.13   0
  -3  -5  -4  279.54  161.58   0
  -3  -4 -16   77.31  313.36   0
  -1  -3  -6   84.14  108.60   0
  -7  -7  -8 -155.11  370.66   0
  -7  -7  -3   50.47  301.02   0
  -5  -6 -12  166.18  322.80   0
  -5  -5 -16   -3.26  404.16   0
  -1  -3  -7  131.04  139.61   0
  -7  -7  -7   25.83  324.73   0
  -7  -7  -6  361.41  344.05   0
  -7  -7  -5 -131.04  323.76   0
  -7  -7  -4  -42.25  320.57   0
  -3  -5  -5  141.69  170.55   0
  -1  -3  -9  352.86  149.04   0
  -8  -7  -7  116.83  414.14   0
  -8  -7  -6  -62.35  391.86   0
  -5  -6  -2  776.38  223.23   0
  -4  -5   0   35.45  153.75   0
  -3  -5  -8   56.97  202.47   0
  -3  -5  -7  894.88  207.72   0
  -3  -5  -6   -6.42  178.16   0
  -1  -2  -1  -14.67   56.92   0
  -8  -7  -5  -39.11  352.27   0
  -6  -6 -12 -125.67  401.42   0
  -5  -6 -10  251.08  308.54   0
  -2  -4  -9  127.21  182.13   0
  -2  -4  -7   27.71  172.42   0
  -2  -4  -6  574.23  161.58   0
  -5  -6  -3    6.36  207.68   0
  -2  -3   0   67.38   83.06   0
  -5  -6  -8 1524.04  307.22   0
  -5  -6  -4   48.20  228.61   0
  -4  -5 -12  341.98  315.45   0
  -3  -4 -14   -6.17  274.27   0
  -3  -4   0  238.83  117.60   0
  -5  -6  -7   10.37  271.01   0
  -5  -6  -6  304.21  258.75   0
  -5  -6  -5   68.82  246.17   0
  -1   8  -7  -39.96   97.33   0
  -1  11  -8    5.70  120.75   0
   0  13 -12    1.22  168.83   0
   2  10 -18  -42.58  181.01   0
  -1  14  -7  112.71  155.96   0
   0   0   6 5208.68   82.85   0
   0   7 -11   30.70  105.77   0
   0  10 -12  188.15  137.53   0
   0  11 -12   -2.65  143.80   0
   0  12 -12   79.90  153.60   0
   2  -4   2  890.86   63.35   0
  -1   3   1  151.89   22.21   0
  -1   5  -4   59.42   52.85   0
  -1   9  -7  285.37  111.55   0
  -1  13  -7  226.03  144.21   0
   0   1  10 1021.34   71.35   0
   1  10 -15   20.75  151.71   0
   1  12 -15  170.98  183.31   0
   2  -4   1  157.54   46.11   0
   2  -4   3 1348.94   68.86   0
  -1   6  -5  129.40   70.36   0
  -1  12  -7  -44.24  131.88   0
   0   6 -10  -32.89   96.76   0
   0   8 -11 1012.95  133.25   0
   0  14 -11  107.04  179.85   0
  -1   4  -2   37.23   42.74   0
  -1  10  -7   -3.12  105.14   0
  -1  11  -7  584.64  124.59   0
   2  -4   0  587.21   48.12   0
   0   3  -7    9.49   52.73   0
   0   5  -9  110.26   79.80   0
   0   9 -11   29.67  118.25   0
   0  13 -11   -8.80  151.82   0
   2   9 -17  -20.00  151.02   0
   3   8 -19  -77.40  168.76   0
  -1  13  -6   44.26  137.94   0
   0  11 -11   55.70  137.52   0
   0  12 -11   50.26  142.93   0
   0  15 -10  193.33  175.18   0
   1   3 -11  -28.70   76.22   0
   1  13 -14   68.25  186.49   0
   2  10 -17   26.86  169.44   0
   2  11 -17  -61.24  177.99   0
  -1   9  -6  -34.83   97.16   0
   0   7 -10  444.16  102.46   0
   1   9 -14  101.06  137.06   0
   1  12 -14  233.76  178.61   0
   2   1 -12   29.68   68.97   0
  -1   5  -3   67.58   52.13   0
  -1   7  -5  242.26   75.18   0
  -1  10  -6   63.31  105.72   0
  -1  11  -6  203.11  116.61   0
  -1  12  -6  360.05  119.73   0
   0  14 -10  -46.83  157.80   0
   1  10 -14  369.18  147.34   0
   1  11 -14    2.52  150.42   0
   2   2 -13   26.32   79.31   0
  -1   6  -4   50.18   61.84   0
   0   0   8  190.26   49.75   0
   0  13 -10   98.08  153.37   0
   2   5 -15    9.24  110.83   0
  -1   4  -1  153.70   36.48   0
  -1  13  -5   90.13  127.21   0
   0   6  -9  199.12   85.48   0
   0  15  -9   51.16  165.09   0
   1   5 -12   63.14   95.69   0
   1   7 -13   95.69  110.60   0
   1  14 -13 -112.45  179.72   0
   2   8 -16   48.70  144.63   0
   3   7 -18   -7.74  147.17   0
  -1   8  -5  321.12   80.72   0
   0   9 -10    5.57  108.07   0
   0  10 -10   41.20  124.43   0
   0  11 -10   19.05  134.40   0
   1  13 -13   62.76  176.84   0
   2   9 -16   19.85  147.93   0
   2  12 -16  -46.23  185.44   0
  -1   9  -5   68.93   90.54   0
  -1  12  -5  -24.72  111.01   0
   1   8 -13  -38.17  115.25   0
   2  10 -16   -6.93  147.93   0
   2  11 -16  -15.19  165.05   0
   3   5 -17  167.35  126.65   0
  -1   7  -4  -15.26   71.33   0
  -1  10  -5   -1.64   98.10   0
  -1  11  -5   17.16   98.08   0
   0   7  -9  141.49   89.63   0
   1   9 -13   -4.36  123.76   0
   1  11 -13  218.81  155.02   0
   1  12 -13  121.80  150.30   0
   2   4 -14    8.51   94.92   0
   2   6 -15  -22.05  117.18   0
   3   9 -18   91.37  167.50   0
  -1   5  -2  -17.39   43.87   0
   0  13  -9  168.91  136.02   0
   0  15  -8  -10.42  165.31   0
   1   6 -12  383.06  106.66   0
   1  10 -13  -79.64  130.43   0
  -1   6  -3  119.86   55.85   0
   0   8  -9  465.16  106.67   0
   0  12  -9   83.83  136.51   0
   1   2  -9  860.97   63.99   0
   1   3 -10    2.07   63.18   0
   1  14 -12  -95.85  166.84   0
   2   7 -15   42.05  124.93   0
  -1   8  -4   12.20   74.49   0
  -1  12  -4   27.01  107.04   0
   0   9  -9   -2.70  106.70   0
   0  11  -9  -16.85  123.69   0
   0  14  -8   47.96  143.13   0
   3   6 -17   -1.52  121.12   0
  -1   9  -4  325.98   86.19   0
  -1  11  -4   67.65   99.47   0
   0   6  -8 1158.66   91.29   0
   0  10  -9   17.13  108.66   0
   1   7 -12  219.59  103.26   0
   1  13 -12  -18.63  155.09   0
   1  15 -11   59.75  180.27   0
   2   0 -10   46.57   47.11   0
   2   5 -14   18.54  100.62   0
   2   8 -15  205.19  135.15   0
   2  12 -15   25.36  165.39   0
   3   4 -16   29.01  107.49   0
  -1   4   0  589.88   36.09   0
  -1  10  -4  -13.29   83.03   0
   0  15  -7   49.52  152.70   0
   1  -3   4  172.79   46.90   0
   1  -3   5  185.39   51.63   0
   1   5 -11  626.80   88.38   0
   1  12 -12  120.13  138.89   0
   2  10 -15  -17.68  144.10   0
   2  11 -15  -38.19  150.93   0
   3  -6   0  435.38   61.18   0
   3   7 -17  111.26  138.47   0
  -1   7  -3   36.31   62.74   0
   0  13  -8  207.28  128.63   0
   1   9 -12   30.64  120.07   0
   1  11 -12   51.33  132.27   0
   3   8 -17  540.19  148.69   0
  -1   3   3    1.41    6.82   0
  -1  12  -3   74.17  104.22   0
   0   2  -4  107.37   35.55   0
   0   7  -8  489.85   86.40   0
   0  12  -8  558.50  134.03   0
   1  14 -11   22.82  157.98   0
   3  11 -17  254.05  172.46   0
  -1   5  -1  928.19   51.37   0
  -1   6  -2   33.73   48.03   0
  -1   8  -3 1054.02   81.83   0
   0  14  -7    6.71  138.14   0
   1   0  -6 1718.14   43.50   0
   2   6 -14  198.17  102.47   0
   2  13 -14  -56.11  171.66   0
   3   5 -16  -13.71  111.03   0
  -1   9  -3   79.73   75.77   0
  -1  10  -3  149.72   82.57   0
  -1  11  -3    3.72   91.10   0
   0  11  -8   17.10  109.21   0
   1   4 -10    6.32   65.85   0
   1   6 -11   65.73   85.52   0
   1  13 -11  -55.76  137.39   0
   1  15 -10   28.44  163.47   0
   2   4 -13  -10.26   79.17   0
   0  13  -7   66.03  126.79   0
   2   7 -14   58.41  106.30   0
   2  12 -14   74.87  157.00   0
   0  -1   6  135.57   36.80   0
   0  -1   7  944.82   55.59   0
   0   6  -7   48.87   68.65   0
   1   3  -9   20.46   60.42   0
   1  12 -11  290.74  134.37   0
   2  -5   2   37.55   49.80   0
   2   8 -14   72.55  119.37   0
   2  11 -14  -25.28  137.64   0
   3   6 -16  -14.87  119.15   0
  -1   7  -2  130.51   58.64   0
   0  12  -7   22.45  117.08   0
   0  14  -6  -61.34  130.29   0
   1   8 -11  859.43  116.28   0
   1  11 -11   96.71  123.75   0
   1  14 -10   85.62  148.04   0
   2   9 -14    5.16  120.59   0
   2  10 -14   99.10  130.23   0
   3  12 -16   87.01  169.82   0
  -1  11  -2  101.55   86.73   0
   1   1  -7 1269.07   49.88   0
   1   2  -8    8.78   45.96   0
   1   5 -10  429.12   82.05   0
   1   9 -11  199.36  109.68   0
   1  10 -11   63.06  114.20   0
   3   4 -15  277.45  101.11   0
   3   7 -16  314.74  119.55   0
   3  11 -16   61.82  162.78   0
  -1   4   1  555.84   29.28   0
  -1   8  -2   10.66   62.85   0
  -1  10  -2  108.15   75.62   0
   0   7  -7 1018.63   86.97   0
   0  11  -7  325.30  112.42   0
   1  -3   1  473.47   36.79   0
   1  13 -10   58.48  139.23   0
   1  15  -9  104.99  154.05   0
   2  13 -13   87.61  157.23   0
   3   8 -16   88.12  124.28   0
   3   9 -16  146.13  144.51   0
   3  10 -16   34.25  143.85   0
   4   8 -18   15.51  140.78   0
   4   9 -18   16.05  161.17   0
  -1   6  -1   14.87   41.82   0
  -1   9  -2  121.61   70.16   0
   0   8  -7   40.59   77.81   0
   0  13  -6  100.90  120.50   0
   1  16  -8   -4.73  155.57   0
  -1   5   0   28.09   33.60   0
   0   9  -7  184.76   87.84   0
   1  12 -10   16.24  129.71   0
   2   2 -11  371.99   65.01   0
   2   6 -13   14.40   91.59   0
   2  12 -13  -19.05  137.24   0
   0  14  -5   78.91  125.49   0
   1   6 -10   11.17   77.56   0
   1  14  -9  463.41  139.84   0
   2  -1  -8 1408.10   42.09   0
   2  11 -13  196.40  131.17   0
   2  14 -12  -30.46  157.51   0
  -1   7  -1   15.59   49.69   0
   0   4  -5  315.21   52.00   0
   0  12  -6  184.53  104.56   0
   1   4  -9 1301.69   78.31   0
   1   7 -10  273.31   92.31   0
   1  11 -10  157.08  116.25   0
   1  15  -8    5.60  151.17   0
   2   4 -12  492.62   83.88   0
   2   7 -13  136.04   99.42   0
   2   8 -13   59.19  112.68   0
   2  10 -13   86.69  122.81   0
   3  12 -15   33.94  162.56   0
  -1  10  -1  139.50   77.03   0
   0  -1   3   29.05   24.44   0
   0   6  -6 1235.79   78.39   0
   1   8 -10  -62.84   95.34   0
   1  10 -10   15.00  104.29   0
   1  13  -9  -38.73  131.50   0
   1  16  -7   33.48  157.35   0
   2  -5   0   83.81   39.90   0
   2   1 -10   37.75   44.94   0
   2   9 -13  -16.17  113.29   0
   2  13 -12   23.32  154.40   0
   3   6 -15   65.44  108.32   0
  -1   2   7   62.65   31.44   0
  -1   2   8   27.98   35.36   0
  -1   8  -1   -0.17   56.05   0
   0  11  -6  -11.53   91.64   0
   0  13  -5   33.82  113.47   0
   1   9 -10  167.85   98.46   0
   3  11 -15   19.60  147.87   0
   0   2  -3  925.19   35.62   0
   0   7  -6   89.29   67.74   0
   3   8 -15  294.98  125.84   0
   3   9 -15   28.95  130.97   0
   3  10 -15   79.62  130.40   0
   4   7 -17  -21.47  119.80   0
   4   8 -17   36.99  135.06   0
   4  10 -17   83.06  152.53   0
  -1   2   6    5.15   25.30   0
  -1   6   0   53.65   39.10   0
   0   8  -6  123.20   73.83   0
   0   9  -6  249.25   82.25   0
   1   3  -8  449.34   59.87   0
   1  12  -9   62.83  116.48   0
   1  14  -8   90.41  126.89   0
   2   5 -12   30.29   78.29   0
   2  12 -12  134.97  132.43   0
   2  14 -11   75.00  156.51   0
   3   4 -14  341.84   92.47   0
   3  13 -14  127.94  167.56   0
   0  12  -5   84.89   95.57   0
   1  -3   0   39.55   28.03   0
   1  15  -7  104.44  144.80   0
   2   3 -11   -6.11   65.50   0
   1  -4   4    2.81   46.89   0
   1  11  -9   71.29  108.75   0
   2   6 -12  350.00   96.22   0
   2  15 -10   80.25  160.66   0
   3  12 -14   20.99  153.77   0
  -1   4   2  109.28   20.08   0
  -1   5   1   61.02   29.48   0
  -1   7   0   95.92   44.78   0
   0  13  -4  292.88  104.99   0
   1  10  -9  329.19  108.31   0
   2   7 -12   55.06   97.88   0
   2  10 -12  213.34  117.22   0
   2  13 -11  -20.76  132.11   0
  -1   8   0    3.09   53.67   0
  -1   9   0   47.17   58.54   0
   1   2  -7   68.78   37.38   0
   1   7  -9  119.29   78.62   0
   1   9  -9  220.44   99.41   0
   2   8 -12  -42.62   97.62   0
   2   9 -12   62.40  105.88   0
   3   5 -14   36.63   86.08   0
   3  11 -14   57.76  134.08   0
   5   9 -18   53.31  157.33   0
   0   6  -5  133.74   58.02   0
   0  10  -5  115.63   87.36   0
   1   8  -9  838.57   95.89   0
   1  14  -7  104.20  119.97   0
   3   1 -12   56.54   62.74   0
   3  10 -14  190.27  134.87   0
   0  -2   7    4.96   41.95   0
   0   9  -5   91.28   79.03   0
   0  12  -4  -11.47   95.47   0
   1   1  -6   20.12   32.72   0
   1   4  -8  185.97   58.27   0
   1  12  -8   -9.10  109.18   0
   1  15  -6  -13.01  125.22   0
   2   4 -11  327.55   74.89   0
   2  12 -11   20.49  123.77   0
   2  14 -10  148.85  144.83   0
   3   6 -14  887.55  105.70   0
   3   9 -14   93.49  123.36   0
   3  13 -13   61.94  151.75   0
   4  10 -16   12.23  141.54   0
   0  -2   6  660.09   50.75   0
   0   4  -4  502.40   45.59   0
   0   7  -5   66.62   61.64   0
   0   8  -5  422.12   71.93   0
   2  15  -9  -19.37  153.07   0
   3   3 -13  -15.95   72.84   0
   4   7 -16  171.94  116.00   0
   4   8 -16   10.36  127.31   0
   4   9 -16   71.39  125.68   0
   1  13  -7  -27.85  118.66   0
   2  11 -11  181.50  118.14   0
  -1   6   1   55.44   32.74   0
  -1   9   1   43.18   56.64   0
   0  11  -4   26.24   82.52   0
   2   5 -11  490.16   78.37   0
   2  13 -10  140.84  126.96   0
   3  12 -13  -52.40  134.64   0
   4  12 -15  -39.56  155.37   0
   1  10  -8  134.95   94.38   0
   1  14  -6  -24.00  112.08   0
   2  10 -11   20.94  107.88   0
   3   4 -13  149.71   80.46   0
  -1   7   1  -19.20   37.51   0
  -1   8   1  169.61   49.00   0
   0  10  -4  141.91   82.45   0
   0  12  -3  349.30   98.67   0
   1  -4   2   67.74   37.34   0
   1   9  -8  132.45   92.16   0
   1  12  -7    9.48  107.55   0
   2   6 -11  -18.88   77.08   0
   2   9 -11   67.13   99.26   0
   2  14  -9  248.77  143.13   0
   3  11 -13  210.91  128.79   0
   4  11 -15  -28.32  153.04   0
   5  10 -17 -107.91  148.57   0
   0   3  -3  -10.45   29.26   0
   0   5  -4   28.07   41.89   0
   1   3  -7  420.95   47.08   0
   1   6  -8  380.47   71.45   0
   1   7  -8  196.31   78.76   0
   1   8  -8  201.44   80.55   0
   2   3 -10 1165.68   73.42   0
   2   7 -11   -5.45   84.72   0
   2  12 -10  -25.42  117.18   0
   2  15  -8  259.48  149.56   0
   3  10 -13   33.50  125.11   0
   3  13 -12   59.67  145.01   0
   5   9 -17  -13.73  149.18   0
   0   9  -4  648.22   81.32   0
   2  16  -7  -55.45  143.19   0
   3   2 -12   36.71   62.56   0
   4   5 -15   61.90   98.70   0
   4  10 -15  -23.91  127.34   0
   5   8 -17   34.78  128.35   0
  -1   1   9  195.17   39.43   0
  -1   5   2  347.55   27.83   0
   0   6  -4   95.76   52.82   0
   0   8  -4   95.57   67.04   0
   0  11  -3   23.39   82.83   0
   1  11  -7   20.84  101.66   0
   1  13  -6   90.28  106.53   0
   2  -6   1   66.30   47.15   0
   2  11 -10   52.05  117.41   0
   3   6 -13   19.33   93.56   0
   3   9 -13   83.43  111.31   0
   4   9 -15  -51.18  128.32   0
   0   7  -4  712.90   65.75   0
   1  14  -5   62.87  112.36   0
   2  13  -9  -44.45  119.11   0
   3   7 -13  309.99   98.14   0
   3   8 -13  131.21  102.44   0
   4   7 -15   68.91  113.12   0
   4   8 -15   36.20  111.85   0
   4  12 -14   85.27  154.09   0
   0  12  -2  166.32   89.69   0
   2   0  -8 2302.93   53.32   0
   2   4 -10   58.53   65.01   0
   2  10 -10  128.25  108.03   0
   2  14  -8   42.43  131.35   0
   3  15 -10   -6.63  158.34   0
  -1   8   2   97.93   46.64   0
   0   2  -2  238.30   22.79   0
   1  10  -7   78.21   87.58   0
   1  12  -6  -21.42  103.05   0
   2  15  -7   60.40  141.00   0
   2  16  -6   89.11  149.50   0
   3  11 -12   18.49  130.22   0
  -1   6   2  226.60   32.06   0
   0  10  -3  358.31   74.25   0
   1   2  -6  -12.05   35.10   0
   2   9 -10  680.38  105.86   0
   2  12  -9  177.93  115.36   0
   3   3 -12   -7.22   66.82   0
   3  13 -11    9.18  136.73   0
   4  11 -14   -3.76  136.67   0
   5  10 -16  -68.80  147.28   0
  -1   7   2   -5.42   35.85   0
   0   4  -3 3547.11   67.69   0
   1  -4   1  137.19   33.72   0
   1   5  -7  601.96   67.68   0
   1   9  -7   59.23   80.65   0
   1  13  -5  -27.69  106.55   0
   2   2  -9  884.53   56.32   0
   2   5 -10  288.09   70.14   0
   2   8 -10   40.18   92.44   0
   4  13 -13   82.38  152.09   0
   0   9  -3    3.30   68.51   0
   0  11  -2   27.61   76.98   0
   1   8  -7   -3.03   72.88   0
   1  11  -6   55.73   97.11   0
   1  14  -4   92.83  108.19   0
   2  -1  -7 2043.49   39.92   0
   2   7 -10  182.61   81.79   0
   2  13  -8  385.63  129.56   0
   3   1 -11  416.48   59.38   0
   3  10 -12  198.99  115.32   0
   3  14 -10   42.01  148.33   0
   4  10 -14   80.43  123.02   0
   1   6  -7    7.55   61.35   0
   1   7  -7  -16.21   66.43   0
   2  11  -9   77.50  106.00   0
   3   9 -12   21.18  109.43   0
   3  12 -11  205.61  133.79   0
   3  15  -9   25.07  155.43   0
   5   7 -16  312.39  126.55   0
   0   5  -3   43.97   42.65   0
   0   8  -3 1296.77   77.25   0
   2  -2  -6  167.82   14.90   0
   2  14  -7   38.97  118.82   0
   2  15  -6   72.00  134.14   0
   4  12 -13    0.43  142.39   0
   0   6  -3  342.60   51.56   0
   0   7  -3   36.15   56.84   0
   1  10  -6  280.00   93.03   0
   1  12  -5  270.18  104.05   0
   2  10  -9   55.64  102.72   0
   3   7 -12  140.29   97.76   0
   3   8 -12   17.91   97.25   0
   4   5 -14   12.36   95.11   0
   4   8 -14  -82.59  106.34   0
   0  -2   3 1083.67   39.12   0
   0  10  -2  410.25   77.27   0
   1  -5   3    5.73   41.24   0
   1  13  -4   59.91  102.94   0
   2  12  -8   30.82  108.71   0
   3   6 -12  675.08   91.92   0
   3  13 -10   38.60  126.68   0
   4   6 -14  138.55   92.88   0
   4   7 -14  187.45  101.42   0
   1   3  -6   31.96   38.72   0
   2   3  -9   -8.99   50.07   0
   4  11 -13  130.75  128.11   0
   4  13 -12   26.02  146.26   0
   5  10 -15   87.88  147.38   0
   0  11  -1  273.93   78.30   0
   1   9  -6    3.22   75.05   0
   2  -4  -4  189.38   25.67   0
   2   9  -9   26.27   89.37   0
   2  13  -7  144.79  112.89   0
   3   2 -11   91.21   60.96   0
   3  14  -9  -15.73  139.68   0
  -1   5   3  150.30   22.28   0
  -1   7   3   11.05   35.20   0
   0  -3   5  433.33   44.59   0
   0   9  -2 1417.37   81.27   0
   2  11  -8  -82.53  104.24   0
   2  14  -6  -26.36  120.47   0
   2  15  -5  535.51  136.84   0
   3   0 -10  166.06   44.92   0
   3  10 -11   65.32  108.84   0
   4  10 -13  -53.64  126.10   0
   4  14 -11    7.97  147.74   0
   5   9 -15   48.43  130.74   0
   5  12 -14   99.98  159.06   0
   1   8  -6  -16.99   68.25   0
   2   8  -9  793.01   94.13   0
   3  12 -10   38.83  116.95   0
   4  12 -12  257.71  145.09   0
  -1   0   8  578.60   40.74   0
  -1   6   3  425.83   30.82   0
   1   4  -6  281.10   47.70   0
   1  12  -4  168.07   91.08   0
   2   5  -9   12.92   62.68   0
   2   6  -9   21.68   72.68   0
   3   9 -11  -34.39   98.26   0
   4   9 -13   -2.00  116.97   0
   0   8  -2   -1.18   57.76   0
   0  10  -1  107.93   71.30   0
   1  -5   2   39.25   42.12   0
   1   7  -6  -27.28   62.89   0
   1  10  -5   -1.09   84.00   0
   1  13  -3  108.99   96.12   0
   2  12  -7  -79.96  108.94   0
   3   3 -11  -19.85   63.54   0
   3  13  -9   -4.98  121.29   0
   5   7 -15  -37.00  117.53   0
   5  11 -14  -86.21  146.01   0
   1  -4   0  675.46   37.30   0
   1   6  -6  390.58   62.19   0
   2  10  -8  424.62   98.19   0
   3   8 -11  274.10   96.62   0
   3  11 -10   -1.44  110.77   0
   3  14  -8   68.29  137.49   0
   3  16  -6    4.94  149.90   0
   4   8 -13  153.86  114.12   0
   4  13 -11   33.76  137.36   0
   6   9 -16  115.94  145.16   0
   2  14  -5  235.54  122.13   0
   2  15  -4   31.51  128.18   0
   3  15  -7   24.86  140.64   0
   4  11 -12  -24.45  122.09   0
   1  11  -4   58.97   88.82   0
   2   9  -8  609.69   99.21   0
   3   5 -11  268.44   80.44   0
   3   6 -11  101.08   85.70   0
   4   5 -13  186.62   91.91   0
   4   6 -13   32.65   94.82   0
   4  14 -10  -41.28  145.52   0
   6   8 -16  -37.50  138.13   0
   0   5  -2 2245.38   61.42   0
   0   6  -2 2431.99   66.96   0
   2   2  -8  117.61   43.58   0
   3  10 -10   19.72  103.75   0
   3  12  -9   59.92  116.03   0
   5  12 -13  -65.66  144.96   0
   0   9  -1  106.90   61.33   0
   1   2  -5  643.92   39.60   0
   1  12  -3  -20.86   83.88   0
   1  13  -2   -4.92  101.02   0
   4  12 -11   90.14  127.77   0
   5   9 -14  111.75  129.38   0
  -1  -1   9  214.04   49.32   0
   1   0  -4   61.53   17.19   0
   2   8  -8  -20.51   77.42   0
   3  -1  -9  109.21   35.76   0
   3  13  -8   77.95  119.98   0
   3  16  -5  122.46  146.51   0
   5  13 -12   -6.52  156.44   0
   0  10   0 1478.12   85.49   0
   1   8  -5  672.71   74.77   0
   3   9 -10   58.38   98.19   0
   3  14  -7   17.84  123.05   0
   3  15  -6  174.38  137.76   0
   4  13 -10  102.28  146.08   0
   5  11 -13  -40.49  138.87   0
   0  -2   2  297.27   27.63   0
   2   3  -8 1887.34   72.67   0
   2   7  -8  477.70   78.82   0
   2  10  -7   44.12   89.28   0
   2  13  -5  137.33  106.08   0
   2  14  -4   69.85  112.04   0
   3  11  -9   48.47  108.21   0
   0   8  -1   70.95   54.51   0
   1   7  -5 1093.34   74.94   0
   3   8 -10   23.52   94.28   0
   4  11 -11   46.20  121.18   0
   4  14  -9  370.81  148.46   0
   4  15  -8  102.16  157.68   0
   5   7 -14  -26.39  103.15   0
  -1  -1   8  268.28   43.06   0
  -1   1   5  829.61   30.43   0
   1  11  -3  -54.22   83.78   0
   2  -7   0  -10.52   47.51   0
   2   4  -8  611.68   62.48   0
   2   5  -8  -24.66   59.32   0
   3   2 -10   56.27   54.13   0
   3  12  -8  116.37  120.95   0
   4   8 -12  190.94  101.95   0
   5   5 -14  163.33   99.80   0
   5   6 -14  255.17  109.60   0
   5  10 -13   86.79  133.18   0
   5  12 -12  -31.52  148.76   0
  -1   6   4   -7.81   27.15   0
   0  -4   5  277.69   47.59   0
   0   2  -1  232.49   19.04   0
   1   6  -5   -4.26   54.94   0
   1  12  -2  -12.19   89.77   0
   2   9  -7  233.12   90.91   0
   2  11  -6  113.74   94.66   0
   3   7 -10  601.34   95.48   0
   3  10  -9   72.86  106.15   0
   4   7 -12  -26.62   99.12   0
   4  12 -10   68.07  133.32   0
   6  11 -14  -66.89  150.29   0
  -1   0   6 1817.96   44.88   0
   0  -3   3  -17.25   33.50   0
   0   7  -1  566.99   52.69   0
   1   4  -5  105.29   42.50   0
   1   5  -5  199.12   52.53   0
   3  13  -7   57.54  116.53   0
   3  14  -6   -1.05  129.26   0
   3  15  -5   67.91  143.83   0
   4  10 -11   -5.35  113.01   0
   2  12  -5   29.61   96.47   0
   2  13  -4  290.16  113.63   0
   2  14  -3  584.67  124.69   0
   3   3 -10 1920.23   83.32   0
   3   6 -10   62.55   75.45   0
   4   3 -12   84.00   71.64   0
   4   6 -12  419.09   92.35   0
   4  13  -9   31.05  138.42   0
   5   9 -13  115.47  117.70   0
   6   7 -15   22.43  116.54   0
   0  10   1   10.40   66.77   0
   3   4 -10   72.34   67.66   0
   3   5 -10  111.11   69.34   0
   4   4 -12  151.83   73.24   0
   4  14  -8   43.33  147.76   0
   4  15  -7  105.29  156.19   0
   5  11 -12   13.55  130.47   0
  -1  -1   7 1323.41   49.39   0
  -1   5   4    1.79   18.59   0
   0   6  -1   -1.38   39.54   0
   1  10  -3   23.59   71.91   0
   2   8  -7  137.80   77.19   0
   2  10  -6  707.45  101.36   0
   3   9  -9  -33.64   93.00   0
   4   9 -11  128.78  107.49   0
   5   8 -13   59.80  117.60   0
  -1   4   4   37.37   11.73   0
   1  -6   2    5.77   44.98   0
   0  -4   4  587.98   50.50   0
   0   3  -1   94.09   25.15   0
   1  11  -2   -3.06   75.81   0
   1  12  -1  -78.89   88.20   0
   2   7  -7  327.28   78.17   0
   3  12  -7   43.91  110.90   0
   3  15  -4   30.98  135.70   0
   5  12 -11   -1.93  140.98   0
   6   9 -14  -12.17  126.19   0
   0   5  -1  124.67   32.94   0
   2  11  -5 1013.78  105.26   0
   3   8  -9   31.92   86.38   0
   3  13  -6   45.90  114.61   0
   3  14  -5  -18.23  126.05   0
   4   8 -11  180.34  101.40   0
   5   7 -13   55.13  103.08   0
   5  10 -12   -6.50  120.56   0
   6  11 -13   -0.76  146.80   0
  -1  -2   8    3.40   45.35   0
   0   4  -1   29.95   27.11   0
   1   7  -4  111.94   59.53   0
   2  12  -4  473.16  108.17   0
   2  13  -3  -12.67  105.97   0
   3  -2  -8  266.72   28.91   0
   3  10  -8  313.38  102.38   0
   4  10 -10   98.06  118.63   0
   4  13  -8  323.69  141.18   0
   5   6 -13  -20.98  100.64   0
   5  13 -10  142.29  148.49   0
   1   9  -3  137.44   68.00   0
   2   9  -6   -1.77   79.49   0
   4  14  -7  290.14  152.18   0
   4  15  -6   31.83  146.50   0
   5  14  -9  -16.70  153.71   0
   6  12 -12   96.62  160.01   0
   0   9   1  154.26   57.91   0
   3   7  -9  129.09   81.63   0
   4   7 -11  118.42   92.01   0
   5   4 -13   63.68   89.77   0
   5   5 -13  498.43   96.73   0
   5   9 -12   17.70  114.47   0
   5  11 -11   55.30  128.05   0
   6   7 -14   31.23  123.44   0
   6  10 -13  -66.81  147.52   0
   7   8 -15  -26.67  145.92   0
   1  -5   0   60.88   34.50   0
   1   6  -4    3.12   52.71   0
   1  10  -2   56.29   76.46   0
   2  -1  -6    0.42   20.62   0
   2   5  -7  604.23   66.32   0
   3  11  -7    5.41  103.54   0
   3  15  -3  -56.99  135.35   0
   1  11  -1   34.19   79.00   0
   2   4  -7   10.02   52.23   0
   2  10  -5  153.87   86.79   0
   3   6  -9  158.71   80.20   0
   3   9  -8  632.13  100.80   0
   3  12  -6   71.16  117.37   0
   4   6 -11   20.35   83.35   0
   4   9 -10  420.11  115.14   0
   4  11  -9  -29.95  114.99   0
   5  12 -10  -64.12  144.16   0
   6   6 -14   92.62  116.12   0
   2   8  -6   96.12   73.97   0
   3  13  -5   41.36  121.16   0
   3  14  -4   28.28  116.79   0
   4   2 -11  203.75   67.97   0
   4   5 -11  525.07   90.96   0
   5   8 -12  -89.01  107.06   0
   6   9 -13   86.19  134.41   0
   6  11 -12    0.43  152.15   0
   1   8  -3   23.28   60.13   0
   2  11  -4   44.86   88.49   0
   2  13  -2  489.54  112.98   0
   3   5  -9   86.47   67.41   0
   4   3 -11  135.70   68.92   0
   4   4 -11  100.79   77.93   0
   4  12  -8   89.50  122.28   0
   4  15  -5  188.33  155.21   0
   5  13  -9  101.92  146.82   0
   5  14  -8  154.19  161.87   0
   0  -3   2 1321.12   42.68   0
   1  -6   1   13.52   42.67   0
   1   4  -4   51.48   43.20   0
   2  12  -3  278.25   96.26   0
   3   4  -9  136.05   67.26   0
   4  13  -7  122.44  125.79   0
   4  14  -6   25.35  134.79   0
   7   9 -14    0.64  149.17   0
  -1   2   4   57.50   17.41   0
   0   8   1   74.89   52.44   0
   2   7  -6   36.27   72.25   0
   3   8  -8   38.19   85.64   0
   3  10  -7  194.72   97.86   0
   4   8 -10  -17.26   96.72   0
   4  10  -9   40.32  108.56   0
   5   7 -12   18.19  101.23   0
   1   9  -2   89.92   70.31   0
   2   9  -5  397.47   83.51   0
   5  11 -10   16.20  126.02   0
   6   8 -13   51.34  117.94   0
   6  10 -12   27.99  140.80   0
   0   9   2 1318.39   72.21   0
   1   7  -3   36.66   60.09   0
   3  11  -6  181.82  103.27   0
   3  14  -3   96.59  126.89   0
   5   6 -12  136.22  101.26   0
   5   9 -11  122.01  115.23   0
   7   8 -14   -5.79  141.22   0
   1  10  -1   89.45   75.86   0
   1  11   0   59.11   84.47   0
   3   7  -8  128.15   84.93   0
   3  12  -5   66.16  115.35   0
   3  13  -4   12.16  120.10   0
   4   7 -10  457.40   96.45   0
   4  11  -8  -39.23  113.54   0
   4  15  -4  183.91  150.55   0
   5  12  -9   41.98  131.50   0
   6   7 -13  198.89  123.57   0
   2   6  -6 2202.00   90.31   0
   2  10  -4    3.39   82.31   0
   2  13  -1   94.22  109.13   0
   3   9  -7  -19.40   94.98   0
   4   9  -9   10.11  106.57   0
   4  12  -7  102.02  129.10   0
   4  14  -5   88.04  139.42   0
   5   5 -12   28.95   93.63   0
   5  13  -8   65.15  154.10   0
   5  14  -7   50.13  156.97   0
   6  11 -11   56.53  152.44   0
   1  -1  -3   25.92    6.50   0
   2  11  -3   -3.92   93.96   0
   2  12  -2   58.93  100.14   0
   4  13  -6   68.85  123.76   0
   5   4 -12  412.28   98.19   0
   6   9 -12   -8.66  132.67   0
   7   7 -14   51.28  134.96   0
  -1  -3   7  383.71   49.16   0
   2   0  -6 1788.38   43.86   0
   2   8  -5  643.87   80.85   0
   4   6 -10  189.21   85.41   0
   5  10 -10   13.96  119.19   0
   6   6 -13   16.31  113.15   0
   6  12 -10   62.62  156.75   0
   0   7   1  582.06   50.63   0
   1   6  -3  425.89   56.77   0
   1   8  -2   89.64   65.03   0
   2   5  -6   18.31   57.00   0
   3   6  -8  220.45   74.60   0
   6  13  -9    4.78  165.32   0
   7   9 -13   13.10  141.97   0
  -1  -1   5  789.76   39.13   0
   3  14  -2  182.26  119.92   0
   4   5 -10   74.13   82.02   0
   4  10  -8  -33.94  104.96   0
   4  15  -3  -34.07  150.57   0
   5  11  -9   16.59  132.68   0
   6   5 -13  131.91  109.28   0
   3   8  -7   28.53   82.76   0
   3  11  -5   54.58  107.47   0
   3  13  -3   45.10  115.79   0
   4   8  -9  501.11  101.90   0
   5   7 -11   60.71   99.02   0
   6   8 -12   22.15  117.21   0
   6  10 -11   -4.96  129.28   0
   2   4  -6  128.94   53.12   0
   2   9  -4  170.15   77.84   0
   3   5  -8   58.58   65.68   0
   3  12  -4  -12.55  105.28   0
   4   4 -10  172.83   76.66   0
   4  11  -7  351.15  118.37   0
   4  14  -4  -51.51  135.89   0
   5   9 -10  182.43  116.10   0
   5  12  -8   50.41  130.52   0
   5  13  -7  -11.64  149.59   0
   5  14  -6   48.06  150.06   0
   7   8 -13    8.41  141.48   0
   7  10 -12    1.02  156.39   0
   0  -5   3   36.23   46.03   0
   0   8   2  -24.49   45.34   0
   1  -6   0    9.85   42.43   0
   1  10   0   70.54   73.72   0
   2   1  -6   -2.00   31.21   0
   2   3  -6   67.01   46.04   0
   4  12  -6  125.60  120.55   0
   4  13  -5  134.90  124.73   0
   6  11 -10  -59.85  149.03   0
   0  -4   2   51.52   37.20   0
   1  -7   1  -15.48   52.70   0
   1   5  -3  154.71   44.65   0
   2  10  -3  117.97   82.83   0
   2  11  -2   23.07   92.47   0
   2  12  -1  250.94  101.74   0
   3   0  -8  216.74   40.20   0
   3   4  -8  412.61   70.13   0
   4   2 -10   18.74   64.37   0
   4   3 -10 1736.93   88.58   0
   6   7 -12   79.01  119.37   0
  -1  -3   6   34.31   46.50   0
  -1   1   4 1237.78   29.26   0
  -1   5   5  186.76   20.63   0
   1   7  -2  -37.30   57.64   0
   3   7  -7   28.52   83.46   0
   3   9  -6  -54.65   87.41   0
   4   7  -9  -40.03   86.93   0
   4   9  -8  560.74  107.85   0
   4  15  -2  112.39  151.70   0
   5  10  -9  -13.82  124.54   0
   6   9 -11  120.08  133.22   0
   6  12  -9  118.34  151.50   0
   7  11 -11   48.37  159.24   0
   3   3  -8  864.19   68.85   0
   5   8 -10  -60.72  109.75   0
   6  13  -8  182.98  160.94   0
   7   7 -13   47.35  124.49   0
   0   6   1  -26.99   36.63   0
   2   8  -4   66.25   76.51   0
   3   2  -8  264.74   51.40   0
   3  13  -2  116.55  118.38   0
   4  10  -7  180.42  113.57   0
   7   9 -12   39.94  142.14   0
  -1  -2   5  648.63   41.45   0
   1   4  -3   90.64   38.22   0
   2   6  -5   15.31   61.06   0
   3  12  -3  -11.55  110.47   0
   4   6  -9   16.12   85.89   0
   4  14  -3  505.93  133.65   0
   5  12  -7  -25.91  140.28   0
   5  14  -5  -35.51  148.16   0
   6  10 -10   90.23  139.99   0
   1   8  -1  137.86   62.99   0
   4  11  -6  -10.44  111.58   0
   4  13  -4   76.56  131.18   0
   6   8 -11  -66.15  120.34   0
   7   6 -13   -6.74  117.12   0
   0  -3   1  113.50   30.55   0
   2   9  -3  -18.70   80.08   0
   2  12   0  698.94  108.58   0
   3   6  -7   34.38   71.07   0
   3   8  -6   -2.22   86.19   0
   4   8  -8   55.04   93.82   0
   4  12  -5   29.83  117.24   0
   5   7 -10   -5.08  103.53   0
   5   9  -9   -5.99  111.51   0
   6   5 -12   30.52  105.37   0
   6  11  -9  102.43  147.41   0
   8   8 -13   96.39  158.53   0
   1   9   0   21.24   66.58   0
   2  11  -1  493.24   97.22   0
   5   3 -11   90.60   81.13   0
   5  15  -3   -9.14  165.17   0
   6  12  -8  -25.45  156.31   0
   0   7   2 1635.85   58.82   0
   1   3  -3   19.86   32.12   0
   1   6  -2  293.52   49.46   0
   2   5  -5 1986.12   80.15   0
   2  10  -2  163.85   81.76   0
   4   5  -9   81.33   75.38   0
   5   2 -11   24.78   76.44   0
   6  13  -7  -25.76  154.31   0
   7  11 -10   -2.73  156.07   0
   0   2   0  210.70   15.23   0
   0   8   3 1309.57   65.25   0
   3  13  -1  162.98  122.04   0
   4   9  -7  355.55  104.76   0
   4  14  -2  -76.99  141.94   0
   5  10  -8  106.01  119.29   0
   5  14  -4   55.65  157.77   0
   6   4 -12  209.40  102.89   0
   6   9 -10  282.45  136.93   0
   3   5  -7   39.24   65.04   0
   4   7  -8  720.16  102.40   0
   5   6 -10   -1.27   98.61   0
   5  11  -7   59.97  132.19   0
   5  13  -5   23.16  144.22   0
   7   7 -12    6.48  133.08   0
   7   9 -11   74.71  146.45   0
   3  12  -2   74.10  111.38   0
   4   4  -9  299.98   77.11   0
   4  10  -6  320.84  115.04   0
   4  13  -3 -122.57  130.04   0
   5   8  -9   37.95  104.73   0
   5  12  -6  -18.70  128.11   0
  -2  -1  10  -11.33   52.67   0
   0   5   1  149.62   33.19   0
   1  -7   0   43.32   50.17   0
   3   7  -6   54.55   76.45   0
   3  11  -3   -6.46   97.18   0
   4  11  -5  729.71  126.93   0
   4  12  -4  148.86  125.95   0
   5  15  -2   87.54  164.42   0
   6  10  -9   56.85  129.71   0
  -1  -1   4 1126.74   39.94   0
   1   7  -1    1.88   56.69   0
   2   4  -5  923.29   58.93   0
   2   8  -3 1341.97   91.45   0
   6   6 -11   17.45  111.28   0
   6  11  -8  -49.64  144.74   0
   7  10 -10   57.72  150.51   0
   3   4  -7   78.33   59.84   0
   4   3  -9  -38.75   65.81   0
   5   5 -10   34.63   92.23   0
   5   9  -8  108.54  117.98   0
   6   8 -10   60.22  116.74   0
   6  12  -7   90.08  152.68   0
   7   6 -12   85.89  126.41   0
   7  11  -9  -23.89  161.99   0
   8   8 -12   67.35  160.38   0
   1   5  -2  307.43   45.12   0
   1  10   2  147.72   77.26   0
   2  11   0   12.20   90.00   0
   3  13   0   88.86  120.81   0
   4   6  -8  170.75   83.10   0
   4   8  -7  548.37  101.01   0
   4  14  -1  368.25  133.98   0
   5  14  -3   -6.22  149.35   0
   7   8 -11   99.83  127.96   0
   7  12  -8   86.81  171.69   0
   1  -6  -1  120.58   43.65   0
   1   8   0   46.56   60.74   0
   2   6  -4  382.72   65.09   0
   2  10  -1  150.64   86.20   0
   3   8  -5   44.27   80.05   0
   4   2  -9  954.66   72.38   0
   5   7  -9  129.52   98.97   0
   5  10  -7   20.97  124.21   0
   5  13  -4   43.40  141.17   0
  -1  -4   5  145.13   48.26   0
   0  -4   1   17.50   34.41   0
   2   3  -5    4.27   40.99   0
   3   6  -6  207.65   77.72   0
   3  12  -1   47.00  108.76   0
   4   1  -9   36.89   58.39   0
   4  13  -2  601.42  139.77   0
   5   4 -10    4.49   84.70   0
   5  11  -6  -51.79  129.54   0
   5  12  -5  105.94  138.33   0
   5  15  -1   -8.51  164.57   0
   6   5 -11  320.67  108.59   0
   6   9  -9  124.87  133.68   0
   7   5 -12   62.86  120.50   0
   3   3  -7   35.87   52.52   0
   3   9  -4   14.98   90.33   0
   4   9  -6   81.13   98.72   0
   7   9 -10   22.20  134.60   0
   8   7 -12  -16.53  151.00   0
  -2  -1   9   87.98   49.30   0
   0   6   2 2696.75   61.25   0
   3  -2  -7   63.27   27.27   0
   3  10  -3   11.40   98.19   0
   3  11  -2   23.20  102.23   0
   4  10  -5   13.29  103.40   0
   4  11  -4   26.96  116.96   0
   4  12  -3  332.00  120.43   0
   6   7 -10  103.99  109.56   0
   6  10  -8  100.28  128.47   0
   6  13  -5    9.30  161.53   0
   7   7 -11  139.03  131.72   0
   0  -6   2 2959.50   79.42   0
   4   5  -8  323.17   78.24   0
   4   7  -7  744.97  101.91   0
   5   3 -10  165.92   78.47   0
   5   6  -9  -33.02   97.75   0
   5   8  -8   -6.17  103.34   0
   5  14  -2  -14.13  155.88   0
   6   4 -11  -30.87   98.71   0
   6  11  -7   66.59  145.50   0
   6  12  -6  115.48  156.67   0
   7  10  -9   20.73  150.75   0
   0   7   3   28.33   41.76   0
   2   2  -5  552.85   41.72   0
   2   7  -3   11.06   63.74   0
   3   2  -7   71.92   47.20   0
   7  11  -8  -52.52  150.34   0
   7  12  -7 -164.09  166.32   0
   0   4   1  -14.84   25.88   0
   1   4  -2  127.06   37.41   0
   1   6  -1   72.29   43.46   0
   2   5  -4  108.13   56.75   0
   2  11   1 1232.80  107.62   0
   3   7  -5   41.63   79.43   0
   5   9  -7  106.70  118.21   0
   5  13  -3  106.61  144.38   0
   6   8  -9  863.41  134.42   0
   8   8 -11   58.32  149.53   0
  -1  -3   4   83.41   37.68   0
   2   8  -2   50.98   73.04   0
   3   1  -7   45.91   42.12   0
   3   5  -6   35.38   64.14   0
   4  13  -1   58.95  129.35   0
   5   2 -10    3.28   71.82   0
   6   3 -11   26.05   92.31   0
   6   6 -10  438.26  116.86   0
   6  14  -3  232.94  176.96   0
   7   6 -11   69.78  127.07   0
   7   8 -10   28.70  127.56   0
   2   9  -1   44.97   78.11   0
   2  10   0  916.00   96.36   0
   3  -1  -7   24.96   30.41   0
   3  12   0  154.45  112.56   0
   4   4  -8 -111.34   70.55   0
   4   8  -6  -59.58   90.74   0
   5  10  -6   84.77  116.10   0
   5  11  -5   57.09  128.56   0
   5  12  -4   43.51  127.77   0
   1   7   0   38.90   55.32   0
   3   8  -4   45.32   85.36   0
   4  12  -2   71.77  120.08   0
   5   5  -9   16.82   90.65   0
   5   7  -8   84.99  104.08   0
   5  14  -1   71.87  157.56   0
   6   9  -8   63.80  123.36   0
   6  13  -4   89.81  161.68   0
   7   9  -9   37.69  143.29   0
   0  -5   1  181.68   41.29   0
   1   9   2   81.17   64.18   0
   3  11  -1  -40.34  101.90   0
   4   6  -7  -17.97   78.20   0
   4   9  -5  535.91  104.87   0
   6  10  -7   23.71  138.23   0
   6  12  -5  -50.18  149.89   0
   8  10  -9   90.13  165.06   0
  -1   4   5   59.08   11.23   0
   1   8   1  -16.80   58.98   0
   3   9  -3   52.69   84.35   0
   3  10  -2  -22.34   94.21   0
   4  10  -4  402.92  108.70   0
   4  11  -3   90.61  107.78   0
   6   5 -10  165.83  104.40   0
   6  11  -6  -46.77  134.61   0
   7  10  -8  -11.01  143.83   0
   7  12  -6   53.90  167.69   0
  -2  -1   8 1334.50   57.25   0
  -1  -4   4   75.85   46.30   0
   1  -7  -1   14.74   46.61   0
   3   4  -6  174.59   64.58   0
   4   3  -8  777.88   77.14   0
   5  13  -2   79.09  142.56   0
   6   7  -9  -14.41  106.61   0
   6  14  -2   32.26  167.32   0
   7   7 -10  100.95  121.51   0
   7  11  -7   47.28  157.11   0
  -2  -2   8  108.05   49.69   0
   2   4  -4   98.97   47.12   0
   2  11   2  -24.15   93.30   0
   3   6  -5  -13.45   68.49   0
   4  13   0   57.49  122.17   0
   5   4  -9   20.18   83.12   0
   5   8  -7   33.90  101.84   0
   8   8 -10   28.45  158.02   0
  -2   1   8 1379.69   50.23   0
   1   3  -2  839.67   39.98   0
   3  12   1   11.42  107.93   0
   4   7  -6    4.67   88.98   0
   5  12  -3   33.37  126.53   0
   5  14   0  -30.52  150.92   0
   5   6  -8   81.02   91.68   0
   5   9  -6  -76.84  107.46   0
   5  11  -4  147.90  130.53   0
   6   4 -10  109.99   98.42   0
   6   8  -8   47.39  115.66   0
   6  13  -3  107.95  156.01   0
   7   8  -9   17.76  125.72   0
   8   6 -11  -20.02  128.29   0
   8   9  -9    9.42  166.50   0
   0   5   2 2186.87   49.57   0
   2  10   1   -2.08   81.28   0
   4   2  -8   19.32   59.54   0
   4   5  -7 1114.95   87.99   0
   4  12  -1  145.22  115.30   0
   6  12  -4  388.22  156.77   0
   7   6 -10  -36.76  120.82   0
   0  -6   1    5.59   46.08   0
   3   7  -4  134.80   74.57   0
   3  11   0   93.30  101.95   0
   4   8  -5  506.97   97.77   0
   4  11  -2   -3.24  113.43   0
   6   6  -9   69.41  102.95   0
   6   9  -7   52.88  122.21   0
   7   9  -8  -34.72  131.38   0
   7  12  -5   79.04  170.55   0
   8  10  -8  -76.68  162.45   0
   2   8  -1  826.30   76.74   0
   2   9   0  104.34   71.99   0
   3   3  -6   23.45   55.70   0
   4   9  -4   98.59  103.50   0
   4  13   1   75.01  130.41   0
   7  10  -7  144.31  143.03   0
   7  11  -6  119.90  156.47   0
   8   7 -10   40.96  145.81   0
   1   9   3   31.22   67.22   0
   3   8  -3   58.66   83.14   0
   3  10  -1   29.94   94.44   0
   4  10  -3  805.68  113.79   0
   5   7  -7  310.95   99.75   0
   6   3 -10  253.45   97.67   0
   0   6   3  377.48   39.29   0
   0   7   4  663.35   49.56   0
   1   6   0   36.18   45.25   0
   2   3  -4  789.29   49.97   0
   3   5  -5   26.98   62.65   0
   3   9  -2  -38.78   80.52   0
   4   1  -8  596.03   59.65   0
   5   5  -8   36.00   88.86   0
   5  12  -2  -72.78  134.07   0
   6  13  -2  374.88  169.06   0
   7   7  -9   32.74  127.02   0
   0   3   1   84.16   19.82   0
   2   5  -3   65.99   52.95   0
   4   4  -7  416.64   75.98   0
   4   6  -6 1495.92   98.42   0
   5   8  -6  -78.24  104.96   0
   6   7  -8  428.18  112.30   0
   7   5 -10  -19.06  115.10   0
   8   8  -9  162.47  157.53   0
  -1  -1   3   27.15   26.60   0
   1   7   1  -24.77   49.78   0
   1   8   2  -14.96   56.45   0
   4  12   0  -84.30  109.98   0
   5   2  -9   -6.75   70.48   0
   5  11  -3   56.86  120.02   0
   6   5  -9   24.90  100.84   0
   6  12  -3  -44.03  145.32   0
  -2  -1   7 2059.72   60.82   0
  -1  -3   3   -4.51   34.59   0
   4   0  -8  171.96   50.34   0
   5   9  -5   85.04  106.29   0
   5  10  -4   37.43  113.93   0
   5  13   0   36.59  140.31   0
   6   8  -7  367.57  119.09   0
   7   8  -8 -141.09  122.82   0
   7  12  -4   54.45  160.19   0
   8   6 -10  125.57  140.23   0
   8   9  -8  230.04  156.80   0
   8  10  -7   80.53  167.66   0
   9   7 -10   47.26  162.05   0
   2  10   2  197.45   82.60   0
   3   2  -6   17.61   44.75   0
   3  11   1    6.73   97.99   0
   4   7  -5  689.96   96.68   0
   4  11  -1  418.26  119.16   0
   6   9  -6  174.90  128.90   0
   6  11  -4   16.53  131.02   0
   7   9  -7  -35.41  141.08   0
   7  11  -5   32.30  158.24   0
   2   6  -2  439.32   66.45   0
   3   6  -4  102.90   67.55   0
   4  -1  -8  496.59   48.30   0
   5   1  -9   70.10   67.68   0
   5   6  -7   16.28   94.96   0
   6  10  -5   53.36  125.90   0
   6  13  -1   52.40  158.37   0
   7  10  -6   51.35  138.46   0
  -1  -4   3   69.52   42.78   0
   1   4  -1  527.22   40.59   0
   4   8  -4   -0.43   92.71   0
   4  10  -2  136.61  107.92   0
   5   4  -8  140.17   77.04   0
   5  12  -1  -50.28  133.05   0
   6   6  -8 -129.19  104.49   0
   7   4 -10  138.45  108.31   0
   7   6  -9   24.53  112.76   0
   8   7  -9   61.62  140.70   0
   2   9   1  240.77   76.13   0
   3   4  -5  113.59   61.46   0
   3  10   0   67.55   93.32   0
   4   3  -7   29.62   63.80   0
   4   9  -3  105.01   93.94   0
   6   4  -9  883.17  104.80   0
   2   2  -4   40.08   33.32   0
   2   7  -1  592.76   67.68   0
   2   8   0   29.02   68.49   0
   3   7  -3   98.03   71.79   0
   4   5  -6  -16.86   69.59   0
   4  12   1   81.78  120.00   0
   5   7  -6  -10.61   98.34   0
   5  11  -2   51.83  126.62   0
   5  13   1   36.69  139.95   0
   6  12  -2  -34.25  144.51   0
   7  12  -3   28.99  164.82   0
   8   5 -10   26.95  131.84   0
   9   6 -10  -28.35  145.61   0
  -1  -5   3  177.34   52.18   0
   3   1  -6   20.84   41.30   0
   3   8  -2   98.91   76.01   0
   3   9  -1   38.78   79.98   0
   7   7  -8  -43.96  116.21   0
   8   9  -7  -18.66  157.03   0
   8  10  -6  142.71  165.31   0
   2   4  -3 1471.04   61.23   0
   5   8  -5  -61.21   97.17   0
   5  10  -3  147.36  111.30   0
   6   7  -7  102.87  105.06   0
   6  11  -3   20.84  138.04   0
   6  13   0  165.53  161.48   0
   7  11  -4  -55.40  155.15   0
   9   7  -9   48.96  161.23   0
   3  11   2    6.97  100.33   0
   4  11   0  -55.13  108.94   0
   5   3  -8  231.00   77.36   0
   5   9  -4   18.45  104.47   0
   6   8  -6   86.28  116.92   0
   7   5  -9   18.85  109.69   0
   7   8  -7    7.57  122.77   0
   7   9  -6   29.05  139.64   0
   7  10  -5   21.95  145.35   0
   1   5   0   59.82   40.18   0
   2  10   3   32.48   82.85   0
   4   6  -5   57.30   75.36   0
   5   5  -7  -24.49   78.00   0
   5  12   0  186.87  123.61   0
   6   3  -9  -27.43   87.34   0
   6   5  -8  -28.67   97.63   0
   6   9  -5  151.04  117.65   0
   8   6  -9   27.46  125.39   0
   9   8  -8   24.26  159.26   0
  -2   1   7 2130.20   50.28   0
   1   8   3  933.60   68.24   0
   3   5  -4  -21.77   62.89   0
   4   2  -7  454.52   62.10   0
   5  13   2   74.00  138.50   0
  -2  -3   6   44.13   47.95   0
   0  -6   0 9818.18  112.96   0
   4  10  -1  252.84   99.11   0
   4  12   2  310.95  114.72   0
   6  12  -1   35.65  132.76   0
   7  12  -2   31.06  156.30   0
   8   7  -8   41.99  138.63   0
  -2  -2   6  212.68   44.47   0
   1   6   1   11.03   43.05   0
   1   7   2   69.32   46.17   0
   3   0  -6  374.95   38.70   0
   3   3  -5   61.14   46.05   0
   3  10   1   33.23   83.48   0
   4   4  -6    3.67   62.67   0
   4   7  -4  108.09   79.90   0
   4   8  -3  868.74  101.59   0
   4   9  -2 1312.88  109.15   0
   5   6  -6   20.58   89.01   0
   5  11  -1   50.36  114.59   0
   6  13   1   -2.71  153.99   0
   7   6  -8    4.39  108.99   0
   2   5  -2  486.33   52.43   0
   2   9   2   33.45   71.64   0
   6   6  -7  142.78   97.18   0
   6  11  -2   31.59  135.00   0
   7   4  -9    6.32  104.92   0
   7  11  -3  -46.83  142.61   0
   8   8  -7  519.10  140.35   0
   8   9  -6   49.77  149.22   0
   8  10  -5   64.39  156.49   0
   9   6  -9   39.85  141.97   0
   3   6  -3  -39.30   62.55   0
   5   2  -8   70.06   66.23   0
   5  10  -2  -13.82  105.76   0
   5  12   1  162.26  128.75   0
   7   7  -7   65.58  122.96   0
   8   5  -9  115.78  128.87   0
  -2  -1   6    8.42   33.80   0
   0   5   3  -12.07   28.83   0
   0   6   4   80.43   34.27   0
   2   8   1  196.24   67.41   0
   3  11   3   -2.84   94.31   0
   4  11   1  765.71  110.58   0
   5   4  -7    7.98   77.07   0
   5   7  -5  180.90   91.87   0
   5   9  -3  208.04  107.85   0
   6   7  -6  184.60  108.96   0
   6  10  -3   78.06  128.15   0
   7   9  -5   48.93  136.49   0
   7  10  -4  -40.60  131.54   0
   9   7  -8  -34.00  148.54   0
   2   6  -1   51.00   52.90   0
   3   7  -2   80.09   67.56   0
   5   8  -4   61.28   95.18   0
   6   8  -5  -16.42  111.73   0
   6   9  -4  -13.37  117.14   0
   6  12   0  134.54  144.66   0
   7  12  -1   74.99  153.10   0
   9   8  -7 -115.44  153.68   0
   1   3  -1  154.20   28.72   0
   2   3  -3   98.11   38.18   0
   2   7   0   -6.17   54.94   0
   4   5  -5 2201.57   95.08   0
   6  13   2   -5.48  153.22   0
   8   6  -8   14.21  128.20   0
   3  -1  -6    9.17   27.96   0
   4  10   0   29.82   92.55   0
   5  11   0   23.44  118.96   0
   7   3  -9   76.02  101.57   0
   7   5  -8  -22.27   99.72   0
   3  10   2   70.91   87.59   0
   4   3  -6  270.06   63.56   0
   5   1  -8   47.29   63.32   0
   6  11  -1  134.79  132.23   0
   7  11  -2   30.02  144.46   0
   8   4  -9   81.98  115.81   0
   8   7  -7   -8.82  123.17   0
   8  10  -4  106.94  152.27   0
  -1  -4   2  162.89   36.63   0
   3   2  -5   43.66   42.01   0
   3   4  -4  -15.02   51.32   0
   4   6  -4  756.27   81.46   0
   4   9  -1  161.74   94.03   0
   5   5  -6  -49.19   73.65   0
   5  12   2  152.40  119.99   0
   6   5  -7  229.82   89.67   0
   8   8  -6   -2.75  129.62   0
   8   9  -5  118.18  144.33   0
   9   6  -8  -75.50  141.49   0
  -2   0   6 1871.09   46.80   0
  -1  -5   2  408.57   46.07   0
  -1  -3   2  858.76   41.17   0
   1   8   4   -2.50   55.96   0
   4   8  -2  -12.69   83.94   0
   4  11   2   59.49  102.49   0
   5  10  -1   11.76  100.93   0
   6  12   1   34.65  137.92   0
   6  13   3   80.59  146.61   0
   7   6  -7   47.70  103.74   0
   7  10  -3   49.79  128.52   0
   7  12   0   89.95  148.80   0
   2   9   3   93.26   68.03   0
   4   7  -3   64.41   74.22   0
   5   3  -7  178.39   70.79   0
   6  10  -2    6.25  115.78   0
   7   7  -6  107.22  116.84   0
   7   9  -4  -73.01  127.00   0
   9   7  -7   -1.21  142.65   0
   3   9   1  308.64   76.56   0
   5   6  -5   -2.82   78.25   0
   5   9  -2  131.59   97.19   0
   6   6  -6  415.44   96.22   0
   6   9  -3   31.75  114.42   0
   7   8  -5   64.24  116.50   0
   8   5  -8   83.91  120.96   0
  -2  -3   5   17.99   40.13   0
  -1  -2   2   20.34   28.07   0
   5   7  -4   12.02   83.75   0
   5   8  -3  177.81   91.80   0
   5  11   1   10.32  113.89   0
   6   7  -5  844.77  107.72   0
   6   8  -4   10.13  105.32   0
   7   4  -8  -16.16   88.00   0
   7  11  -1  -35.78  142.07   0
   8  10  -3   49.90  152.97   0
   1   7   3  -12.63   44.14   0
   2   4  -2  317.27   42.72   0
   4  10   1   15.53   87.57   0
   5   0  -8   10.08   53.51   0
   5  12   3    8.59  120.58   0
   6  11   0  -10.70  117.21   0
   8   6  -7  -84.26  120.25   0
   2   8   2  -42.18   59.34   0
   3   6  -2    0.38   58.83   0
   3   7  -1   31.19   65.18   0
   3  10   3   16.16   82.47   0
   4   4  -5  233.14   60.99   0
   6   4  -7  154.09   85.49   0
   6  12   2  148.83  140.18   0
   7  12   1   29.38  144.91   0
   8   7  -6  -49.39  124.45   0
   8   8  -5   77.48  131.34   0
   8   9  -4  -76.28  136.40   0
   9   5  -8  -83.58  127.36   0
  -2  -2   5  502.75   38.60   0
   7  10  -2  -54.58  121.44   0
   1   9  -1   18.62   18.65   0
   3   2  -5   -9.81   13.66   0
   4   1  -6   98.86   17.75   0
   4   9  -5  503.64   34.55   0
   5   5  -7   -2.60   24.88   0
   5   9  -6   -3.04   33.84   0
   5  11  -5   -9.06   34.18   0
   8   8  -8   12.08   47.09   0
   9   3  -9    4.45   42.43   0
   1   6  -2  249.55   15.47   0
   2   8  -3 1353.33   33.96   0
   3   5  -5   -7.00   18.89   0
   3   9  -4   43.79   25.96   0
   3  11  -3    5.77   28.62   0
   4   6  -6 1412.11   40.14   0
   5   1  -7    2.36   19.97   0
   7   7  -8    6.36   37.73   0
   9   5  -9   -4.41   47.75   0
  -1  -5   5  237.00   17.31   0
   3   1  -5   86.51   13.75   0
   4  -3  -5  443.97   16.58   0
   5   6  -7   69.34   28.90   0
   6   3  -8 1250.10   43.86   0
   6   4  -8    4.92   30.60   0
   6  11  -6   24.20   43.07   0
   7  10  -7   15.79   43.40   0
   7  12  -6  122.57   52.53   0
   8   3  -9   18.74   37.97   0
  -1   1   2  254.01    7.55   0
   3   6  -5   56.08   21.01   0
   6   5  -8    8.73   30.51   0
   6   9  -7   46.38   37.75   0
   7   8  -8   13.49   42.21   0
   8   2  -9  276.84   40.40   0
   8   4  -9  167.78   39.39   0
   8   5  -9  104.40   43.24   0
   8   9  -8  350.86   53.16   0
   9   6  -9   10.96   47.22   0
  -3   1   8   11.23   15.39   0
   4   7  -6   12.86   25.76   0
   4  10  -5   -7.16   31.68   0
   5   7  -7  346.26   34.64   0
   5  10  -6    5.73   36.47   0
   6   1  -8  429.56   31.77   0
   6  13  -5   51.24   49.33   0
   9   7  -9  -21.98   50.84   0
  -2  -2   6  224.86   17.09   0
   2   3  -4  848.56   21.63   0
   2   4  -4  114.19   15.03   0
   4  12  -4  182.26   38.16   0
   5  12  -5   45.92   41.12   0
   6   6  -8  -15.73   32.47   0
   7  11  -7   -7.60   49.05   0
   8   6  -9   30.35   40.94   0
  -3   2   8  329.27   18.51   0
   0  -4   2   23.70   10.18   0
   1   7  -2   -0.89   13.71   0
   2   5  -4  136.73   18.46   0
   2   9  -3   -0.45   22.14   0
   3   7  -5   13.14   21.77   0
   3  10  -4    0.70   28.12   0
   6   7  -8  374.38   41.43   0
   6  10  -7   33.15   42.29   0
   7   9  -8   21.83   45.29   0
   8   7  -9   88.04   47.27   0
   8  10  -8   51.95   52.81   0
   2   2  -4   65.38   12.13   0
   4   8  -6    3.62   27.37   0
   5   8  -7   -4.40   32.07   0
   6   0  -8    7.75   25.30   0
   6  12  -6  144.07   44.24   0
   7   2  -9   25.32   32.15   0
   7   3  -9   26.45   32.08   0
   7   4  -9   -9.56   32.89   0
   7   5  -9   18.90   37.27   0
   4  -1  -6  114.56   16.33   0
   5  -1  -7   20.39   18.79   0
   7   6  -9   79.52   40.95   0
   8   8  -9  120.22   51.07   0
   2   6  -4  346.12   21.65   0
   3  -3  -4   18.56    8.01   0
   3   8  -5   13.73   25.46   0
   4  11  -5  692.34   43.30   0
   5  11  -6  -24.14   35.96   0
   6   8  -8   -7.51   36.16   0
   7   1  -9   13.88   31.79   0
   7  12  -7   34.00   53.76   0
   9   4 -10   -0.72   47.28   0
   4   9  -6   91.35   32.12   0
   5  13  -5  -12.24   43.07   0
   6  11  -7  133.54   45.56   0
   7   7  -9   12.76   39.16   0
   7  10  -8  -25.76   45.29   0
   9   3 -10   -9.93   40.91   0
   9   5 -10  -12.01   46.87   0
  -2   1   5 1756.29   23.77   0
  -1  -3   4   95.78   12.12   0
   0  -5   3   19.58   12.24   0
   1   8  -2   66.43   17.25   0
   2   7  -4  813.01   28.78   0
   2  10  -3  151.64   26.88   0
   3  11  -4   -8.87   29.64   0
   6  -1  -8  510.58   29.25   0
   6  13  -6   44.93   50.81   0
   8   9  -9   36.65   49.61   0
   9   6 -10    8.98   49.03   0
   0  -6   4  141.62   16.04   0
   4   3  -7   60.78   23.09   0
   4   4  -7  384.91   27.45   0
   4   5  -7 1129.64   37.30   0
   5   3  -8  214.24   27.12   0
   5   4  -8  171.89   28.46   0
   5   5  -8   13.54   27.63   0
   6   9  -8  176.79   40.80   0
   7   8  -9  -37.37   42.84   0
   8   3 -10  223.76   42.72   0
   8   4 -10  433.96   46.95   0
   8   5 -10    6.15   42.59   0
   9   7 -10   33.83   52.08   0
  -2  -1   6    4.78   13.75   0
   3   9  -5   47.10   27.41   0
   4   6  -7   27.99   27.02   0
   5   2  -8   78.46   25.25   0
   5   6  -8  144.48   31.13   0
   5  12  -6   44.82   41.00   0
   6   4  -9 1040.08   44.88   0
   7  11  -8  -31.58   50.87   0
   8   2 -10  155.05   39.86   0
   8   6 -10  219.13   47.57   0
  -1  -4   5  110.31   14.94   0
   3  -1  -5   71.07   12.06   0
   4   2  -7  595.39   26.68   0
   4  10  -6  285.80   36.71   0
   4  12  -5   19.00   37.41   0
   5  -2  -7  266.00   21.97   0
   5  10  -7    2.96   35.39   0
   6   3  -9   15.46   28.45   0
   6   5  -9   50.81   32.25   0
   8  10  -9   66.34   52.10   0
   2   8  -4   76.07   22.21   0
   3   4  -6  149.99   20.66   0
   4   7  -7  909.74   39.32   0
   5   7  -8   19.91   30.69   0
   6   2  -9  427.37   34.24   0
   6   6  -9   30.93   34.00   0
   6  10  -8   41.70   39.99   0
   6  12  -7   25.31   44.14   0
   7   9  -9   20.39   42.54   0
   8   7 -10   35.43   45.08   0
  -1  -1   3   33.85    8.51   0
   1   9  -2   33.79   19.86   0
   3   3  -6   29.28   17.84   0
   3   5  -6   10.25   20.10   0
   4  -2  -6    9.50   13.71   0
   5   1  -8  -17.97   20.74   0
   6   7  -9   44.18   37.77   0
   8   8 -10  -22.60   48.85   0
  -2   2   5  618.63   14.99   0
   3   6  -6  182.51   23.74   0
   3  10  -5  202.07   30.95   0
   4   1  -7 1547.91   33.42   0
   5   8  -8   93.83   33.39   0
   6   1  -9   61.75   27.08   0
   7   3 -10   -6.38   33.74   0
   7   4 -10  138.26   35.43   0
   7   5 -10   14.68   35.81   0
   7  12  -8    1.52   49.72   0
  -3   2   9  256.46   19.05   0
   3   2  -6   50.51   17.55   0
   4   8  -7  583.53   35.84   0
   5  11  -7  143.47   38.45   0
   5  13  -6   12.12   42.92   0
   6   8  -9  835.94   49.69   0
   7   6 -10   41.92   37.97   0
   7  10  -9   54.86   47.05   0
   9   4 -11  -23.81   45.74   0
   9   5 -11  -16.65   47.75   0
   2   0  -4 1081.31   18.13   0
   2   9  -4  202.01   25.15   0
   4  11  -6   36.95   32.54   0
   5   0  -8   45.50   21.09   0
   6  11  -8  -42.37   39.80   0
   6  13  -7   24.26   49.59   0
   7   2 -10   -3.20   29.58   0
   7   7 -10   99.48   40.16   0
   8   9 -10   25.67   50.05   0
   9   3 -11  -17.84   40.98   0
   9   6 -11    5.95   47.98   0
   1   4  -3  101.86   12.30   0
   1   5  -3  172.31   14.21   0
   5   9  -8   47.44   33.83   0
   3   8  -6   -4.91   25.11   0
   4   9  -7  422.55   35.07   0
   6   9  -9    5.99   37.99   0
   7   1 -10  188.15   33.53   0
   7   8 -10   25.14   40.88   0
   7  11  -9  -17.76   47.16   0
   8   4 -11   18.58   40.45   0
   8   5 -11  505.33   49.79   0
  -2   0   6 2141.43   27.85   0
   0   5  -1  127.93    9.70   0
   2  -5  -1  159.78    7.65   0
   3   1  -6   -0.99   14.22   0
   3  11  -5   27.18   30.71   0
   5  12  -7   34.51   40.48   0
   6  12  -8   36.17   47.29   0
   8   3 -11   46.20   39.86   0
   8   6 -11    5.14   40.99   0
  -2   3   5   36.71    9.03   0
   0   4  -1   25.30    7.47   0
   1   3  -3    3.04    9.06   0
   4  12  -6  213.42   39.33   0
   5   5  -9   18.73   29.47   0
   5  10  -8  114.35   36.39   0
   6  10  -9   86.71   43.17   0
   7   9 -10   76.01   42.83   0
   8   2 -11   -5.18   36.71   0
   8   7 -11   64.23   46.27   0
  -1  -2   4   23.70   10.30   0
   0   6  -1   17.28    9.66   0
   1   7  -3   25.62   14.59   0
   2   4  -5 1023.20   25.18   0
   2   6  -5    6.64   18.53   0
   2  10  -4   14.70   24.15   0
   3   9  -6   10.36   26.69   0
   4  10  -7   57.67   33.24   0
   5   4  -9   13.64   26.08   0
   5   6  -9   13.39   28.97   0
   6   4 -10   94.16   32.49   0
   6   5 -10  194.54   35.91   0
   8   8 -11   41.94   49.02   0
   0  -6   5  161.86   17.11   0
   4   4  -8    5.44   22.03   0
   4   5  -8  382.12   28.70   0
   4   6  -8  171.19   28.54   0
   5  -1  -8   -6.12   19.04   0
   5   3  -9   -5.54   23.81   0
   5   7  -9  120.50   31.84   0
   6  -1  -9   64.83   25.02   0
   6   3 -10  349.75   34.16   0
   6   6 -10  535.54   40.97   0
   7  10 -10   12.76   48.28   0
  -2  -1   7 2361.07   32.39   0
   2   3  -5   64.64   13.75   0
   2   7  -5 1592.74   35.70   0
   3  -2  -5    1.72    9.37   0
   4   3  -8  911.89   32.55   0
   5  11  -8   39.85   38.81   0
   5  13  -7   -5.25   42.32   0
   6   7 -10  161.01   36.77   0
   8   9 -11   21.77   50.13   0
  -1  -3   5   -8.01   12.20   0
   0   7  -1  598.88   16.75   0
   1   8  -3   11.53   17.51   0
   4   7  -8  796.72   36.91   0
   5   2  -9   28.93   22.75   0
   5   8  -9  133.00   33.48   0
   6   2 -10  172.18   30.38   0
   6   8 -10  -26.87   37.05   0
   6  11  -9  120.71   41.46   0
   6  13  -8  219.84   48.70   0
   7   4 -11   -0.53   33.50   0
   7   5 -11    4.30   34.92   0
   7   6 -11    8.07   36.71   0
   9   4 -12   50.41   46.97   0
   9   5 -12   35.77   45.53   0
   9   6 -12  -17.91   50.25   0
   1   2  -3 1746.24   20.50   0
   3  10  -6  109.03   29.80   0
   4  -3  -6  297.91   15.13   0
   4  -1  -7 1502.26   28.80   0
   4  11  -7  346.46   38.29   0
   7   3 -11   36.54   31.86   0
   7   7 -11  112.83   39.87   0
   7  11 -10   -4.66   50.40   0
   0   3  -1   88.55    6.28   0
   2   8  -5  723.21   28.28   0
   3   0  -6  406.09   17.12   0
   4   2  -8    6.22   18.75   0
   4   8  -8   78.56   28.69   0
   5   9  -9   51.99   35.77   0
   6   9 -10  343.74   44.07   0
   7   2 -11   34.79   32.58   0
   7   8 -11   78.14   43.74   0
  -2   1   6    0.15    9.97   0
   2   2  -5  573.33   17.87   0
   3   4  -7  128.54   21.25   0
   3   5  -7   38.11   20.07   0
   3   6  -7   77.00   21.90   0
   5   1  -9   93.25   23.49   0
   5  12  -8   23.62   40.29   0
   6   1 -10   10.70   25.88   0
   6  12  -9   98.26   46.40   0
   8   5 -12   44.18   41.51   0
   8   6 -12  361.92   49.63   0
   0   8  -1   66.59   13.81   0
   1   9  -3  184.67   21.33   0
   3   7  -7   32.92   24.04   0
   4   9  -8  542.28   36.16   0
   7   9 -11   26.47   45.49   0
   8   4 -12    2.13   36.36   0
   8   7 -12    4.69   46.07   0
   2  -1  -4  803.30   13.95   0
   2   9  -5  397.15   26.90   0
   3   3  -7   28.52   17.48   0
   3  11  -6  205.94   32.87   0
   4  12  -7   46.85   36.18   0
   5  -2  -8   72.43   19.28   0
   5  10  -9    5.94   34.48   0
   6  10 -10  240.84   41.54   0
   7   1 -11   53.53   31.51   0
   8   3 -12   50.02   36.57   0
   8   8 -12   34.75   49.04   0
   3   8  -7   40.46   23.76   0
   4   1  -8  562.93   24.06   0
   7  10 -11   37.74   46.82   0
   8   2 -12   77.91   37.25   0
   4  10  -8   21.23   29.66   0
   5   5 -10   31.36   29.48   0
   5  13  -8   61.85   42.82   0
   6   0 -10  219.45   27.38   0
   6   5 -11  472.13   38.74   0
   6   6 -11   -0.86   34.07   0
   6  13  -9   19.25   46.18   0
   2  10  -5  184.50   27.00   0
   3   9  -7   59.76   27.03   0
   5   4 -10   -8.27   27.58   0
   5   6 -10   71.30   29.33   0
   5   7 -10   61.58   32.17   0
   5  11  -9   35.56   38.51   0
   6   4 -11   12.13   29.20   0
   6   7 -11  179.10   36.42   0
   6  11 -10   22.96   41.12   0
   9   4 -13   24.25   45.24   0
   9   5 -13   48.66   47.90   0
   3  -4  -4    0.94    6.08   0
   3   2  -7   64.46   16.44   0
   6   3 -11   78.23   30.39   0
   6   8 -11  -23.97   37.14   0
   7   5 -12   39.93   37.33   0
   7   6 -12  154.52   38.26   0
   7  11 -11   36.89   48.47   0
   4   5  -9   36.37   23.50   0
   4   6  -9   28.97   24.84   0
   4  11  -8    6.92   32.70   0
   5   3 -10  198.12   26.60   0
   5   8 -10   45.06   31.65   0
   7   4 -12  123.41   34.55   0
   7   7 -12    8.07   37.76   0
  -2   2   6  225.66   11.85   0
  -1  -3   6   52.00   14.41   0
   3  -1  -6    7.71   11.06   0
   3  10  -7  193.16   30.00   0
   4  -2  -7  541.48   18.63   0
   4   0  -8  225.98   19.39   0
   4   4  -9  312.96   25.89   0
   4   7  -9   16.18   26.19   0
   5   9 -10  358.57   39.53   0
   6   9 -11  115.83   38.35   0
   6  12 -10   66.85   46.92   0
   7   3 -12   39.03   33.68   0
   7   8 -12   32.04   40.30   0
   1   1  -3   26.58    6.76   0
   1   6  -4   -0.84   13.11   0
   2   5  -6   18.09   17.51   0
   2   6  -6 2174.73   37.52   0
   4   8  -9  603.82   35.43   0
   5   2 -10   17.56   23.84   0
   6   2 -11   85.68   26.82   0
   7   9 -12   91.15   45.74   0
   8   5 -13   10.66   41.17   0
   8   6 -13    6.81   44.82   0
   8   7 -13  154.51   47.15   0
  -1  -2   5  733.28   18.22   0
  -1  -1   4 1186.13   18.26   0
   1   5  -4    8.03   11.19   0
   1   7  -4  115.97   16.65   0
   2   7  -6   58.15   18.71   0
   4   3  -9  -27.08   19.77   0
   5  -1  -9   89.82   20.83   0
   6  10 -11    7.84   40.38   0
   7   2 -12   13.52   31.87   0
   8   8 -13  295.95   51.35   0
   0  -5   5  782.33   20.70   0
   2   4  -6  145.54   16.85   0
   2   8  -6   29.93   20.88   0
   3   1  -7    6.60   12.99   0
   4   9  -9   65.91   29.56   0
   4  12  -8  259.78   38.80   0
   5  10 -10   32.26   34.17   0
   7  10 -12   89.07   46.82   0
   8   3 -13    5.96   38.30   0
   1   8  -4  413.43   21.15   0
   3   6  -8  200.91   24.98   0
   3  11  -7    4.86   28.92   0
   5  13  -9  128.68   44.13   0
   6   1 -11  558.91   32.42   0
  -2   1   7 2172.26   27.72   0
   0   2  -1  196.62    5.34   0
   3   5  -8   40.06   20.07   0
   3   7  -8  144.41   23.93   0
   4   2  -9  968.50   29.99   0
   4  10  -9   29.30   31.47   0
   5   1 -10   63.05   22.98   0
   5  11 -10   47.00   37.83   0
   6  11 -11   66.93   42.30   0
   7   1 -12   -1.29   30.16   0
  -2   0   8 2375.78   31.36   0
   2   3  -6   59.21   13.57   0
   2   9  -6   26.08   20.22   0
   3   4  -8  372.27   24.07   0
   3   8  -8   52.35   25.69   0
   6   5 -12  -18.73   31.63   0
   6   6 -12  311.85   36.66   0
   6   7 -12    2.16   35.94   0
   9   4 -14   -7.48   43.70   0
   1   9  -4  174.20   19.91   0
   3  -3  -5   49.69    8.31   0
   5   5 -11  156.66   28.91   0
   5   6 -11    8.21   28.14   0
   5   7 -11   86.54   30.63   0
   6   4 -12  267.12   33.99   0
   6   8 -12   32.84   38.06   0
   7   5 -13   64.01   37.45   0
   7   6 -13   10.69   35.46   0
   7   7 -13   31.89   40.20   0
  -2   3   6   60.15    9.86   0
   2  -3  -3   59.74    3.92   0
   3   9  -8  511.83   31.31   0
   4  -1  -8  545.42   21.61   0
   4  11  -9   17.70   33.36   0
   5   4 -11   33.79   27.21   0
   5   8 -11   -9.64   30.91   0
   6   9 -12  -21.28   38.60   0
   6  12 -11   28.39   42.72   0
   7   4 -13   31.57   34.15   0
   7   8 -13   58.69   41.48   0
   0   6  -2 2473.58   26.33   0
   1   3  -4   82.79   10.25   0
   2  10  -6  743.15   31.75   0
   3   3  -8  904.16   27.38   0
   5   9 -11   32.54   35.25   0
   5  12 -10   22.93   35.98   0
   6   3 -12   25.40   29.61   0
   7   9 -13   49.07   44.84   0
   8   6 -14   11.90   43.39   0
   3  10  -8  388.27   32.47   0
   4   1  -9   -0.50   16.82   0
   4   5 -10    7.73   24.49   0
   4   6 -10  117.40   26.43   0
   4   7 -10  421.37   31.94   0
   5   3 -11   16.22   25.51   0
   6  10 -12  110.37   42.36   0
   7   3 -13   14.03   30.70   0
   8   5 -14   -0.96   39.58   0
   8   7 -14  216.78   46.95   0
  -1   6   1   74.51    5.95   0
   0   5  -2 2160.24   22.85   0
   0   8  -2   -4.72   12.65   0
   2   2  -6  229.14   15.33   0
   4   8 -10  -18.09   26.96   0
   4  12  -9    9.78   35.13   0
   5  -2  -9   21.62   18.21   0
   5  10 -11    1.98   36.19   0
   7  10 -13   32.15   44.29   0
   4   4 -10  189.33   24.44   0
   4   9 -10  435.23   36.08   0
   5  13 -10   56.15   43.13   0
   6   2 -12  -17.99   25.07   0
   7   2 -13   15.25   32.23   0
   8   3 -14  264.52   41.03   0
  -2   2   7  417.32   14.52   0
   3   2  -8  335.80   20.03   0
   3  11  -8   72.63   29.80   0
   4  -3  -7   46.60   12.50   0
   5   2 -11   -6.15   23.79   0
   6  11 -12   -9.25   40.93   0
  -2   1   8 1364.43   24.22   0
  -1  -2   6    3.80   11.49   0
   2   6  -7   72.11   19.43   0
   2   7  -7  314.06   23.54   0
   3  -2  -6   34.73    9.90   0
   4   3 -10 1757.72   39.80   0
   4  10 -10   61.47   33.22   0
   5  11 -11  127.28   36.44   0
  -2   4   6  166.10   10.87   0
   0  -3   3   -0.12    7.63   0
   1  -6   4   68.49   13.12   0
   2   8  -7  161.35   23.29   0
   6   1 -12    5.81   26.27   0
   6   6 -13   -0.75   34.39   0
   6   7 -13  235.51   39.92   0
   6  12 -12  123.85   46.12   0
  -1   1   3   30.94    6.62   0
   2   5  -7  573.82   23.27   0
   3   6  -9  147.11   23.05   0
   3   7  -9  169.84   24.69   0
   5   7 -12   23.27   32.08   0
   5  12 -11   14.01   40.89   0
   6   5 -13  204.13   34.06   0
   6   8 -13   88.51   36.85   0
   7   1 -13   33.90   30.62   0
   7   5 -14   23.64   36.86   0
   7   6 -14    4.72   35.64   0
   7   7 -14  192.90   42.28   0
   7   8 -14   29.38   42.73   0
  -1   5   1   51.02    3.91   0
   0   4  -2    9.34    7.43   0
   1   2  -4   28.74    8.48   0
   1   6  -5   13.90   14.71   0
   1   7  -5 1023.55   26.14   0
   2  -2  -4   43.23    6.32   0
   2   9  -7  204.99   24.84   0
   3   5  -9   47.80   20.65   0
   3   8  -9   38.72   24.37   0
   3  12  -8   90.10   32.56   0
   4  11 -10   19.72   31.12   0
   5  -1 -10   70.56   19.84   0
   5   1 -11  234.32   25.27   0
   5   5 -12    4.55   29.03   0
   5   6 -12  166.78   31.38   0
   5   8 -12   19.03   32.08   0
   6   9 -13   84.98   38.03   0
   7   4 -14   32.77   35.59   0
   7   9 -14   24.33   44.32   0
   2   4  -7   38.68   15.75   0
   3   9  -9    2.70   26.60   0
   4   2 -10   36.55   19.40   0
   5   9 -12   63.07   36.32   0
   8   5 -15   27.33   41.87   0
   8   6 -15    9.88   42.35   0
  -1   0   4   72.26    8.17   0
   1   5  -5  218.29   14.56   0
   1   9  -5  147.60   20.63   0
   2   1  -6   -7.62   10.03   0
   2  10  -7   15.84   23.96   0
   3   1  -8   -1.24   15.41   0
   3   4  -9  163.83   21.07   0
   4  -2  -8   -0.29   13.63   0
   5   4 -12  539.30   33.22   0
   6   3 -13  107.97   30.29   0
   7   3 -14  441.17   39.37   0
   8   4 -15   60.38   41.99   0
   0  -4   5  315.81   15.25   0
   0  -2   2  308.88    9.30   0
   3  10  -9   56.38   28.49   0
   4   6 -11   42.66   27.23   0
   4   7 -11   57.42   27.76   0
   4   8 -11  230.16   32.65   0
   4  12 -10   56.30   33.97   0
   5  10 -12   34.15   34.49   0
   5  13 -11   29.01   40.42   0
   6   0 -12 1609.43   41.52   0
   6  11 -13   74.02   44.15   0
  -2   3   7  778.50   17.14   0
   3  -1  -7   22.77   11.10   0
   4   5 -11  575.49   31.32   0
   4   9 -11   89.54   32.85   0
   5   3 -12  -16.39   25.84   0
   8   3 -15   15.58   39.07   0
  -2   2   8  132.60   13.66   0
  -1  -2   7   68.35   13.15   0
   1   4  -5   97.55   13.07   0
   2   3  -7  752.15   22.61   0
   2  11  -7  120.86   27.45   0
   3   3  -9    0.53   18.63   0
   3  11  -9   18.72   29.43   0
   5  11 -12    0.45   35.28   0
   6   2 -13  267.66   31.95   0
   7   2 -14   -8.64   32.34   0
   4   1 -10  461.41   24.76   0
   4   4 -11  117.88   24.17   0
   4  10 -11   10.13   33.15   0
   4  13 -10  119.84   39.38   0
   1  -6   5  132.13   14.43   0
   4  -1  -9    5.69   15.41   0
   5   2 -12   28.54   25.00   0
   5  12 -12   64.43   41.53   0
   6   7 -14  125.38   36.35   0
   6   8 -14   11.39   36.00   0
   7   6 -15  209.67   43.69   0
   7   7 -15  -25.89   39.66   0
   7   8 -15   44.74   43.88   0
   3  12  -9    7.73   31.74   0
   4  11 -11  158.48   36.67   0
   5   7 -13   54.83   33.84   0
   6   5 -14   82.44   32.83   0
   6   9 -14  137.76   41.26   0
   7   5 -15   41.12   35.27   0
   1  -5   3   33.55    9.65   0
   2   8  -8   13.16   21.95   0
   3   7 -10  552.68   31.82   0
   4   3 -11  119.59   22.95   0
   5   6 -13   14.79   30.06   0
   6   1 -13  522.97   34.08   0
   7   4 -15  126.75   37.62   0
   8   5 -16   31.11   43.87   0
   0   7  -3    6.74   11.04   0
   0   8  -3 1222.40   24.50   0
   2   6  -8  637.42   26.10   0
   2   9  -8  532.11   29.73   0
   3   0  -8  187.80   16.46   0
   3   2  -9  267.08   19.91   0
   3   6 -10   23.95   22.18   0
   3   8 -10   10.14   24.71   0
   5   5 -13  581.41   36.52   0
   5   9 -13  106.58   35.22   0
   5  13 -12   50.36   42.32   0
   6   4 -14   30.96   30.58   0
  -2   2   9  901.97   21.51   0
  -1  -1   6   27.06   10.77   0
   0  -4   6 2237.53   29.75   0
   1   3  -5    1.78   10.12   0
   2   2  -7  430.38   17.59   0
   2   5  -8   -6.34   18.14   0
   3   5 -10  104.53   23.50   0
   3   9 -10   63.70   26.51   0
   4  12 -11   36.49   36.43   0
   5  10 -13   38.83   35.21   0
   6  11 -14   18.72   43.03   0
   8   4 -16   36.42   42.23   0
   0  -3   4 6686.38   41.15   0
   0   6  -3  352.31   14.00   0
   2  10  -8  343.50   29.19   0
   3  10 -10    8.70   29.25   0
   4   7 -12    3.95   29.01   0
   5   1 -12   11.13   23.89   0
   5   4 -13   52.45   27.51   0
   6   3 -14  141.36   32.74   0
   7   3 -15   26.15   33.06   0
  -2   3   8 1843.56   25.23   0
   1   7  -6    6.59   16.49   0
   1   8  -6   -2.64   17.62   0
   2   0  -6 1950.43   24.65   0
   4   0 -10  459.86   23.47   0
   4   2 -11  213.62   22.93   0
   4   6 -12  365.77   31.46   0
   4   8 -12  250.23   33.05   0
   4   9 -12   81.34   33.05   0
   5  -1 -11  259.56   24.15   0
   5  11 -13   58.02   39.48   0
   8   3 -16   22.14   40.43   0
   1   6  -6  360.44   19.77   0
   1   9  -6   17.41   18.95   0
   2   4  -8  628.44   24.62   0
   2  11  -8  -15.22   25.88   0
   3   4 -10   60.64   20.50   0
   3  11 -10   76.42   32.36   0
   4   5 -12   36.57   27.05   0
   4  10 -12  420.65   39.69   0
   4  13 -11   19.10   39.67   0
   5   3 -13    3.80   27.39   0
   0   5  -3    9.11    9.41   0
   5  12 -13   -4.88   40.05   0
   6   2 -14  -11.16   29.22   0
   6   7 -15   12.14   38.25   0
   6   8 -15  267.21   44.60   0
   7   2 -15  271.90   35.22   0
   7   6 -16   18.54   41.45   0
   7   7 -16   88.05   42.44   0
[truncated: 7,145,852 more chars]
